# Supplementary material for: Annotated genetic linkage maps of Pinus pinaster Ait. from a Central Spain population using microsatellite and gene based markers
Source: BMC Genomics. 2012 Oct 4;13:527. doi: 10.1186/1471-2164-13-527 (PMC3534022; doi:10.1186/1471-2164-13-527)
Supplement: Additional file 1 — Sequence of contigs and genes containing the analyzed SNPs. Nucleotide sequences in fasta format of contigs and genes containing the polymorphic SNPs identified in the mapping progenies. All sequences are the consensus sequence obtained from different individuals except for genes LP3-1 and LP3-3 whit sequences obtained for one individual. [file 1471-2164-13-527-S1.fa]

>0_11649_03_contig2
ggaaacagctatgaccggctccttcggtgtaatgacccttggcccagttattcccggccccagactggccaaacacaaagttatcaggcctgaagatctgcccataaggccctgccctcacactgtccatggttccgggttcgagatccatgagcactgcccgggggacaaatcttccacagctggcctcattgtagtacacatttatcctctccaactgaaggccaccaccaggggaaccaccctgatacctcccagtggcatcgatcccatgctcgtcacawataacttcccagaactttgctccgatctgattcccacactgccccccctggatgtgcagaatctctcgcattttcgactggcgtttt
>0_12216_02_contig1
gacctcctgctcagcacaaataatgatatcttcttgaattttgagcttgctattggcagcaaagctaagarccttaaaggccatatcatagatgagggctgcaaaacacatttgacatcaaaagtattcatggcccgaaaagactcataatcttcatgcagggaagtgccaaatctaacgatatcatgtctttggttttttcggaggacccattgtcccagcttcagatttacgcttgattcctaagaaatgctcgacctacaatgggaacaatcatgtcacatatttgcaaaactacaagacacagcatacaatgtactacayaactgtgctgaataaatttcatctaaagagagacaagaagaaaattatattcagttcaatgctaccaacctttctgtcaccaagcatcggagtcaagcttcctggaacctccttttcaacagtggcaaaaccacttcgtgggtcacttgtttgcctacagcatgaaaagacatggacaaasaaatgcattaatataagccaatatcagtgagataatgcttaaattaaaagtactcatgattgaactacaaagaaaataagcacaccctggtttaatttgaccgctgagaacgatataaggagtatgcagtttggcctggatgtcacgcattttttccatggacatcagaggggtgtccccagtattcatttgcttact
>0_12891_01_contig1
cagtcatcagaggaagccaagttcagtgcttgatcgaagtacgcttcggccctagctgcatccttatgtgtttcccatatgaaatttgcataaagcgacacaatttctgcatctctggggcttgccaatacggccattttatagtattcctcagctttctctatattatgttgcacctaacatacatacagtaaaaaataatcacacttaaataaatcaaatctaatatttcaacccatgtttctcaaaacctactggaaaaatattaacttmatgctaaytatgtcacgactaatacaaataaatgtgccatgcatataaattgtaactggaataaataaaacatcatctcaaccataagtcaaaattggtaacctcatgcagaaamttggcatagttgctgagaagaagtgggttcccaggatttkcttccaataaagtttgataatacatatctctgctgttcttggaattctgatcatcgtctgyttcacaatctcctcctcttctttgaatgctagaacctctactcatatacttgctaccmgacacatgggcaaccgcgaaacccctggaagtgcagaacaatggcactccatttgggtcatccataaggtgtggatggggattgg
>0_13860_01_contig_refait
gktccttctctccccaaacaatagaacttcctgatacaatccattcaagattaacaacstgaaatttcttcccatcacctcccaatatgattrracattattgaatctaatkkatggctggcaaagaaaccaacctgrttcactcttggcaatggctgcgactcytttgtcccaatgacaaccgcatctraaagctccgccctctgttctttgtttcctcccatagtcttcaaaccaatcgaattcaaacccaacgactttatatatataatgyttcagacttaagattccaagtaactaaactcacaaaagcctaracggaattatatatacctgmaacaagtctttgcatataaagccaggaatccatggcatcttgtaaaaagtaagattcatggctctcttcaactctcctgcrtcgttggggaggaggaagtccttaatgttggaggagccgaaagctttgagaagaggatcgttagtggatggggtcatgcagattgccgagctgactataaccaagcgacggacgagactagggtatttgtgcgccatccagaaggccacgaaaccmccgtagctatgccccgccacgatcacgctytccacaccragacagtgragcatactcctgaggcactccgcttggaaaatctcagtccgct
>0_14122_02_contig1
tcaggaaacagctatgaccgtcaaacaagcaataagggcatctaaatccatgttgaaaacacacatagccacagtcttcgcaagcccaactgtagcactgggatctggagttaagctaccaaacaaaaaacgcaaatgacgaaaaactgccatggagacaatkcgtgcaagttcacttccaggtgtgagaagctgaaggtattttgatagaagttttctccctttgggaagrgaaaccaggcgtaraaaaacaaggtcatcttttggagccaacccgattggatggccaccctctgctccaagaggatcaaccaagtgcagagaagctgctaatccttccaacagaatctgccgccttctttttaattgggccccaccatcttgtagttgactggctgtttt
>0_16619_01_contig1
tctcctttaacttcttaagcaagtgataatcccgttccatttcctcctcgtcttcaatggcttggacagcacgtcgctgtctactgcatttcttccctgcaccatcattgctcacaactttatgtcgttctactttctctgcacaatgagttcttgtttgttctttcttagctgagttcctttgacgttgtttctcacgagctttatctctgcatgaatgtcaacaggaaaaaatatctattacaagtttcaacatgcaaaccctttttaagagcatacaaaggacatgtatcgacatacttatatttgatcactcccagatcaatgccttcaacaggcacaaaaccatcagttggaaaaaatatctattacaagtttcaacatgcaaaccctttttaagagcatacaattgacatgtatcaacatacttatatttgatcgctcccagatcaatgccttcaacaggcacaaaaccatcagttgacaaagtgcgccgcttaagctcaggcatagatggaagctgcagtagaccatatcccattgctagcttccctgcctccaattctttccatctgacacaaatcattcactcctaaaatatgaataccatcyatctcttcctgtcttgtatctagttgaccatgcagtaaagtttaaactattaaaacaaatacctgaagatataggaacaatggtgctctttgtatgcacgaat
>0_16860_01_contig1
caggaaacagctatgaccccaagcataaaagctggagcactttctgttgaagcaacattgaaaaatrctacaatttttgcacaaatataaaatgattacaaaaaacgcaaatgattacaaaaaamgcatacgatgtgtctctattgaaaagaatgatattgactgcactaacctgtaaaacagccartcacgacaattactatcaaaaattagaaagacgcatccgtcaggctgtggtccagtggttgagaagatgtattgccgtgcamacaacccaggatcaaaatctggcaggtgtaaatccctaggttgcacattgatcaaattggacaactcctcaggttagagtgggckacgaaaaatgctgataatgggattcacagctccccattgatcaaaaatgcgtttatccaagccwaaaaaggatgttcactggcttcttccctctttgttttacagagtaagcgggaaaactaaagattgtgtctataaaaggaaatctggaataacaggtgtttgtggagccacktttagggggctatctgctctttgtcgattccgactggcctttttacaggttagtgcagtcaatatcattcttttcaatagagacacatcgtatgckttttttgtaatcatttgc
>0_18644_02_contig1
tatacgactgttgaaaaaatccagtacctggataaagcaaaatgagcakatgattttccacatctgaaactaaaaaagaaatctaacaccatgtcccagactatttagagctagattgaaattggaaggcatwttgagaaaccraaaataattgtgtaagaaaacaaactgtataaatgttctccactagttcataaaatcgtggatggtccttaaatggcctgaacagctcctgtctatgcaatatggcatacacaacctgcttcaaaaagaaaagttactttctgagtgacaaaatgttaaaaagggtcagagtacttgtaactgctggcctagcttgaatgcctgcctcatatgctacagtgagtagacgggaaaatccagcaaagagctctacctctggatttcgaggcaaagcatatgtaagaatagcattgatcatctccaacacaattcttaagaagtcggtgtagatatgtagctcagttggctgcaatggtgcaaagtcattttttaatttcaatgaaggacaggagaaagagaaacaaaaatccagaccacygcattagaaacagaacatgaacttctaaaatacaacaattaacatatatgggtgttaatgaaagaataccatatcctcagccaaatcttttccctccgatggattatgtttcagtgcaatgatcttgctactgttaacttctgctagttttatgtaccttaaaacaagaagataacataaattaatgataagttataaccaaaatgaaaaaaattacaaaaacttattaaaacaatttcacggttactatatttaaaatgaatgcaattcaattatcacccctgcaacaaataaccagaggcaaagatagcatacttccgtgatagcatgtcaaaaaggctaacaagcctytgtgatgcatatgcactcaatctatggacatgtggggc
>0_3415_01_contig1
gaccatatgagcaggcaaaggccaattgttccttgcttttagcaaaaacaataatcaccgaaaggaatcgaaacacaattggaaaaggattctggttatagtgggcaatacaactatctagttcggaaacatctagcccaagctccatcactaacagtgaggatttaagtgaaatakaggagggtctacaacgatgcgcgttgctacatctagcatgctatactggtgatccaggcatggtagagctaccactgcaktatggtgccattctgagtactcttggctattgtggaagagctccacttcatctttgtatctttaggaggatgatcccatttgcaaaattgttgtttcctaggtgctcaaatcctctgttgagttgctttttgtgttatatatctacctttggttctgttaaggttttgtatgatttatttttgtctaaattttagttacaacctcctttattttgtaggggtgccagtacaacgattttggatggagatcgtaaaaccccattacaaagattaaaggaaatgggtattattgcagatgaggaactatttcgtctcttgtctgaacccaactggcct
>0_4756_01_contig1
ccagtatttaagcccctcttccctctccgaccgcgtgccgggtcctacacaccaacacattgaaccctggttctgcatccggtttcatccccacgatccaaagctcgtcaccaacagacaccaacctgtaatcacatagaaccagcttcgaaatatgccgaatcacaacacccaaatctgaccatcggttacgctcctggcaatactcccacacactcaaagaaaacatggtctgctcagaatttaacctctttgcataagccctattctccacaaccacaacatcccgcataaaataggacaagtaagtcggcttcggccacattttgggcaccaaaacccacttcctcgccyccggatcataaaactcactagacgtcctcgaccccttcccaactcctcccatcacacaaaacctcccattcaacacaaacccggtcatagctgtttcctg
>0_6448_02_contig1
ggaaatgaccagtttgccgtgtgaaagtttgatttccattcttcttcccagctgytccatctccattattcataccatcagccttygtctcctctgcttccttttccttcaatatgacaagagcatttcgagctgctaatttctgtgccattttcttctgtgggttttgagcgaaaccaatctggactccatcaacaaaaacttcaactgtagccatatttcctgttcgtgaggccttgtactctaaaccctcagcctgctgttgacagcgctcttgaagttcacgaactgggtgcatgggaagtgtctctggagtcaccataggctgtagtaaaggttggaatacctgaaaattgagcaatttgagtgatgttacacccttaaktagcttacctaatgtatgcacatgcaactctcctatactcaatgtgaatatcaattcttcttttatttgagtcaattccatggaggtagctggagagaaaaatacctcccacactttggctgtgtcaagaactttatcaagaaatattgctccagctatcgattccactatatcaccaaggacttttggagccttgaagtctccaagaccaaaggaattactgg
>0_7921_01_contig1
ggaaagctatgaccaataccctttcaaggcaagcatatcttggagcaccaagtacacttgactatgcatcaacaaagggtgctattctcactttcactagaggtttagcaaggcaacttgtgaaacgtggaatacgagttaatggtgtgtctatttctccttaaaataacttatctagttatattacaaaaaacaaatgatctttctttttcatttttgtgccaaatayataacaatatggtacatttatttttgtataggggttgctcctggaccaatatggactccaattaatgttgcatctctaagtcatgatgagatttcccatttaggagaagacacaccaatggactggccgtcgtttt
>0_8359_01_contig1
tcaggaaacagctatgaccgatggtaaggatggtgacgccaaagaaaccgaggcagagaagccctgcagatgagaaagaagcggagaaggaagaactgaaagttctagagactgtaacggaaactgacgttaaagttggagacgtggaggtgaaaaatgaagaaaacgaggtaattgtgacagaagagctttctgacaagaaagctgttgaagaacaggggcctaaagtcgaagaaagcgttgttgtagaaaccgttacaatcaccagcgagactctggaygcatcggcttctggtgctgagaatgcttcaraggctaaagctgttgaatctggagctgtaactggtgaagcggaaactgtsgaagtcactgtagagactttcgaagctgaaacagagaaatttaaggccccagatgtttatctctggggagttcctctgcttcacaactggcctttt
>0_846_01_contig1
tcaggaaacagctatgaccgaattgcagcccttgcacaagacaaacttttcaaggatggtaagtactcaatcccagtggcatcataacaaaatgaatttcttatcgctcgtaaatggcttagacacattattgtgagttcactatttactgctgaacttaatattgttcrctagtaggcaatacccatcagtttgatccaattaacgagagaaataaatgatggtgcagctcattgtgaagcattgaaaaaggaagttcaaaggctaagacaattatatcaggaacagcagcaacaaartatgcagaaagaagtagcagcaccctcaacaggatcatatgacttgcaacagcagcagtttggcaagcttgagcacaatgcatccccacagatgatggaacaaaagactgatcatgtttctgattcttcatcaaatcttctgaaaagtggtccatgtatctcaggccatagagaaaacaatgctgccaacaaccatatcagttctggttctcaaatgttgaagggaataatgacttcgagctgccttatgggtgatggtaacaagtgtttggaagaaagaatgatgggaggactggcttt
>0_9408_01_contig1
ggaaacagctatgacccttttgagatgaaccagactggtccttgatgaatcccaaattsgtaccagagaaagcagagtgagaagacgaggattccttcttggtaacttctatttgggcttgaagctcctttttctcagcttcaatctcttgaactctgcyttgaagttcattaatataggacacggcatccccaagtaatgaagctttatccatctttgacacatttggtaccacagcacgaagtgcatagaatctctggttcagtttctcacgccgttgacgctcagcttcaacatgattcagaggctcttctctaccatttgcaggttttcttcctcttttccggggccttttctcaatgacagcttggtttgcttccttaaaggaagcagcttctacatcagaatggtcagactcracactggatcgaactccwccaaatacagcaccagaggaaatcgtaggcaatgactggccgtcgtttt
>2_1014_01_contig1
gaaaactcagaaaagataatttgcttctcatgtcagagctggcacaartgaagaaacagtgcaacgatctcctcctgtttctgtcaaagtgtgtaaacattaccccggacaacctcaaaaatatcttgatagccgcttctcaaacgaattgccgcgatgaaaacctgaaggcgttgccgctggacgcgtccacactggccaagttagccaataaaagtgttttctctgaaaatcacgagaaaaaraggccrcctaatmttttaacggagctctgtcgaagcaatgttaaagactcagacaccgctgcaaagagcaccggtggaagagaagcgaattctgacggtcacgaaaacgataacaaaacagcaactcccatgttgtttggagtgcctactggccgtcgtttt
>2_3465_01_contig1
tcmrgraacagctatgacctcttcctcctcatcacaagggttgattatacagggagactggcagctgttcaactatgggatgatatgcatatggagtatacttatttgccaggatacgcggcgatgccttacatagacatggagatgtttcagttcaagtgtagatgaccatgatggtgacctctgttaaacactccctaacaagacagggttagttgaaagtgcccacaataacagggatttgtttgtaatttatactcactaatttgtcatggaggaagtatgtttgcttctgccctttgcccatatttatgaagggacgatgyagtgtaactgttgatacaggtagtctcaattttattaaggttggcaatacaggtagataagcagctgcgctgttactagtggtttggcagggtctaggttttactggccgtcgttttaca
>2_3624_02_contig1
aaaagccagtagcctaattgagcagccagagccctgttaagtactactgttacaagtttttcataattcgcattaaaactcatcgaatgcttagattgtgcttgaaaaaattgcagttacagatctgagcgttggagggtttaaggtcgaggagaatggagatggagaaaatgtttcatatgaacgctggccttggagactccagctatgctcagaattcyacyatgttacaggttttgcatcttaatttaatgaactttgcatcttacttcaataatttcttgatgcaatttgaaatattttcatgttatyttccatttgattgtaattcattgacacaatattgcagaaaagggcattaaatttgggagagcctttgttggaggaaagcattttatcaatgaaaatggkggaatgcgaaagattttgcattgcagagctgggttgttcttctggacggtcatagctgtttcc
>2_3919_01_contig_refait
aaaaccagtgatgatgggaaacgacccctccccaccaaaaacatgtgatatttgttgytatttgtgattkccarcaccgcctccaycgtgttaccgctaatctcccgcacttcatacaaaatmgactcgtcmasattatcagtgccactactctrcccacmgaaattccagctacgactagaaataactygcagggcttcctcgtccaatgccctttcctgctctctcttcatttctgcatcggaaaacatgtatgattggcggtgaytctcgctcttgtgggcaggtcgcaaatcagtgaggtggatggctgtgtgttcgaactcggtgctgctyaggaaccttattatggtaagcttaatgctgggatgctccgccattcttcttcyrsaaaycagagcttctcggtcatggtcatwsc
>2_4183_01_contig1
rgraaacactatgaccgaagagcagaaattagcagtcgttgtggcatttgttatgagtgtatgttggatttcatttatagctggagagctgttgggttgcttagcrgcacttggtgtcatattaaagttgtcaccagctttattgggtctgacagtattggcttggggaaattccattggggatctagttgcagatgttgcagttgcaaaagctgggcaaccagccatggccatggctggttgctatgcagggcctatgtttaacatgcttattgggctggggcttgcacttgtaatgcgcacggcccactcatatccgtctggctattaccttcattttcacatgagtattgttgttgcatttggttttctgtttttgagcttacttggctcattatttgtaataacatggtcaaggtttcaggtccctcgattctggggatttttccttattgactggtttt
>2_5064_01_contig1
tgaccccttgccagagaaaacaatatcaggtccttcaagggaccgtactttagaatcccgtgatgaatcttctaggtatattagaggaaacagagaagcagcagcatgataggagtgcaggaaatgcactgaaggctcccttgcaaccacctcagaaaatcttgcagggtaacaactttcactttttcttggataatgagtttggaatttgatttctatgtcaactgatgaaattgttctgcatagtttcttttcccccatcacttttcttctattatgtgacatggacacatgttttgtctctagaatgcaagctgttgtgatgtattgcgtttgaaagttaatcawggctktaattattattaatatgatggcagggggtgctgcaaaaccagggaaagttgttggacctttgccttatgaaaatggtagtacgaaagaagtctatgatccaagaaggttgatcagaaatgctgttctaacaacgtctcagtatgctgctcctatttactcatatccaagaagaacttcaaacacaaaaattgaaccgaatgaaaaggaagacgctgagtcaactttaatgccacccaaggcccaatatgttggaattggtgcagcaaggaaagtagctgcagttcagagtgcttcctctcgcttaact
>2_5073_01_contig1
aaaagccagtcttcacaagatgctttaaccatcatgtttcrtactcacacttaatttcttaaatctctttaggaactgcacctatgattgaggcagcaaatgtgaattcactttcctttcatttctaggtgtttttccattatgactgaagaagctgaactgacgacaagctttgttcactgaaagttggaattggttgcaacagattcttcagaatgctgcccagccagaagcagaagcggtctttgctgaaccagaagaagtgcttgaaggcaggctcatcttcaaaccctcaaaagaaaggaaaaattcaattgattccagacatggtcaatctgaatttacttcccagaaggaagcagaaaggtaaataacagaaatcaacaaakaattataagggataacagcaaaacttacctcaagctgagaaagatctgataagggatcagcattatgccttgaagtrtcccttgaaaacattgatccagtattttgaattggactggaaatcatcgcagagccaattttggctgtcactgtatcattaggtggggggtca
>2_5668_01_contig1
atgaccagttttccaccatcatcaaggtgagcaaaacattagtctgtagttccattgtatcatgattttgggacttgattcacagtacacaaatctcatgagttagaaaatttccaaaacaaacagaatatctattttggaggaggaaggtcattcttaatacacaacactggtccagtaggatgcctgccttacattctggacaggcttcctcacaccacatctcagatggacaagaatgggtgtgccactccttacaatgaagttgctcaggactacaacaaattactcaaggaagcmgtcatacagctgaggacagatcttccaatggcagcaataacctatgttgacatgtattcaatcaaatatggtctaataacaaatgccaccaaggaaggtacaccatttaacatcctcttctgattctattgatctggtatagtgtmaaatattattcggaggaggtgattcctttgccaacagcgttttgatgcaaagaatatattcattgattggatgtgcaggttttaagtatctctctgagaacatgctgtggatttggaggtttgtacaattacaacaggcatgtgggytgtggatccaaggttacattgaatggaacccaagtggaaggaaaatcttgcaaggacccatctgtttatgttaattgggatggagtccatttcacacaggcttctaatcacatattttctggcact
>2_6052_01_contig1
tcaggaaatgacctatcttgaaaccaagaacccaaataaggawaaaaatagtcctggtgggctaacaggaaatgaaaggaggtttgttatgttcaatggtggagttggaagggagcagctagcatggcttgatagcatrctccaagacgcaactgcttgtaaacagaaagtcatcatttgttgccatctccctttggatcctgctgcagcatctcctgaatcattactatgggattacgatgaggtgatgcatgtaattcataaatwcaattgtgttaaggcttgcttaacgggccatgcccacaaaggtggatatgctgtggattctcatggaattcaccatagggttctggaagctgtgctcgagtgccctccaggctcggatgcatttggctatrttgatgtctaccatgatcggcttttactaattggaactgatcgactggtttt
>2_6313_01_contig1
tgaccagttgaatgaggtggaagaagatagctgggaagagctggatagcaaggacattactactggtgctcgggcacttcgttggttaatatgggtaaaccacttttatttctatctatcaaatatttgattacaatacctaaagagcttaactaaacgaaatatatgttcgtgctgtacgtacaccaatgcttagaaatcatctttaacagayatttatacaaattcattctgttgattgggctgaaggtaatgatttctcattatatttcttgtgtattttggttcatcagccttcaattgacaaggattcaagtgattgccttaatttggagtgccctcgaatcagtgtcaacccatctacactttgttacagaggggtatcagttccaagggaagctctaccgggtatagatttagatgcacaaattgttggagacatagatccaaagacatggacaattaatgcagctycaaggctcaaaactttgaatgaaaaaaaaggttctgagcctggcatgttacctaaagctgagctatttaggctagcttttgttgagagagatgaacgccttgcacctaaaagagcaaaaaacatgaggcaacaccagagacgggcagagagagaatactggc
>2_7121_02_contig1
tcaggaaacagctatgacccaatccactcaccatctggagaccaactgcacatggtatcagtccagggaccttctgttaattgccagaggcctccttcttcaccctcctctgcatccattatatacaaattcttgtgtccagtcctaccagacctgaatactacatatttcccatccggagacggagaggggaaagcattattgtctttctttgtcaagatcttgtatgaaatctctgactctgagatgccttctttatcagcattatagatggcaactatgtccacagttgtcctctcagtctcaaacccggggccagcactggtataaaccacacccctcttccaatcccaggctgtcccaaaagcagccccagmgaaaattttccttctacccgacccatcaagcytcatgacataaacccccgtgttttcaatattgggtatgtaagcaatcaaggacccattgggcgaaaaactggccttttaca
>2_974_01_contig1
aaaagccagttttccaaactcctcccgcaaataggcctgatgtcttggacaatactattaagcatttaagcatataccccagcaaaaactaagcaacaacccaaacgaaagctgaagaactccaagtttttatgagctkgattatcgaggggactgcaacggaaatagaggaagcagctccggctcagacccacgaggggtgttgagtggggaaggatgtaagtagaatcctttctctgctatggctctttcctcttcagaaattgcagatgaagacgactcagatgtaggtgtaggagggccatatgcagcattgcaggaagttggagtagtagtgacactagatgggctatacccattttcaaacggatccgatccaagaggggtaacagggctaggaacaagtgcaggaatatcttgggggttaggggatcgaagctggtcatagctgtttcc
>4CLF4R4
tatctccgaccatctgcctcttcattcgtattgttttgagagagtagcggaattcgcagacagaccctgtctgatcgatggggcgacagacagaacttattgctttkcagaggtggaactgatttctcgcaaggtcgctgccggtctggcgaagctygggttgcagcaggggcaggttgtcatgcttctccttccgaattgcatcgaatttgcctttgtgttcatgggrgcctctgtccggggcgccattgtgaccacggccaatcctttctacaagccgggcgagatcgccaaacaggccaaggccgcgggcgcgygcatcatagttaccctggcggcttatgttgagaaactggccgatctgcagagccacgatgtgctcatcatcacaatcgatgatgctcccaaggaaggttgccaacatatttccgttctgaccgaagccgacgaaacccaatgcccggccgtgaaaatccacccggacgatgtcgtggcgttgccctattcttccggaaccacggggctccccaagggcgtgatgta
>AGP1
ttccttttctgagtcgctcgaactcrgcagcagctgcacaatccastgtactcctccacttcgttgattcactgtgtgtggtgcatttggtttagctatgtatttcttttctccagacttagcagagacattttaggagcagcttgcagcctgatctagccatggctgctagatttgttcatacataaaggaggggttttattggtatcattgttagtaacttagtggtataatatattcttttttcctctgttcagagattcattattggcccatcagamagacacagagwgatagcgcgcgagccaggcgagagagatt
>C4H2
taggaatggcggaggcaacgcgccggctggagtgggtaggtaagaaagccacgcagtgcctacctcacccttacgacccttcctatctactcttcacgggtggctttacttatatatatgcccccttccctgccacgtacttcagsagcacggggctstgagtgtttcttcaatttcaattgcagaggcattgaattctccgagttcagaatratggagatcatgactgtggcaagtctagaaaaggggcttctggccattttcgctgtaattgtcggtrccattttcatatcgaagctcaaatccaagaagctsaagctgccccccggcccgctggcggtgcccgtcttcgggaactggctgcaggtgggggacgatctcaatcacaggaacctgggkgacttggcgaagaagtatggtgagatctttctgctgaagatggggcagaggmatctggttgtggtgtcatcgccggagctcgccaaggaggttctgcacacgcagggkgtggagttygggtcgcggactcggaacgtggtgttcgatatattcacggggaaggggcaggayatggtgttcacggtgtacggcgagcattggcggaagatgcggcggatcatgacagtgcccttctttaccaacaaggtcgtccagcagtacagattcgcgtgggaagacgagctmggccgcgcggtggacgatatcaagaaacgaccmgaggcgtccaccacsgggattgtgatcaggaggcgcctgcagctggtgatgtataacatcatgtacaggatgatgtttgacagacgcttcgagagcgaggacgacccgctcttccttcgcctcaaggccctcaatggcgagaggagccgcctctcccagagcttcgactttaactatggtgacttcattcctgttctcagaccgttcctcagagggtacctgaaaatgtgcaaggaggtcaaagaaaagaggctgtcgctattcaaggattatttcattgatcagcgaaagtaaggatatggcttaaattgttgttttatgtgaaagaaaaaattaattgattttattataattaaaaattagattaattttattataatacttaatgggcatggatatcagatgggatgaataggctgaggggtagtatttgatgacaaaaannnnnnnnnnnnnnnnnnnnnnnnnnnnnnnnnnnnnnnnnnnnnnnnnnnnnnnnnnnnnnnnnnnnnnnnnnnnnnnnnnnnnnnnnnnnnnnnnnnnnnnnnnnnnnnnnnnnnnnnnnnnnnnnnnnnnnnnnnnnnnnnnnnnnnnnnnnnnnnnnnnnnnnnnnnnnnnnnnnnnnnnnnnnnnnnnnnnnnnnnnnnnnnnnnnnnnnnnnnnnnnnnnnnnnnnnnnnnnnnnnnnnnnnnnnnnnnnnnnnnnnnnnnnnnnnnnnnnnnnnnnnnnnnnnnnnnnnnnnnnnnnnnnnnnnnnnnnnnnnnnnnnnnnnnnnnnnnnnnnnnnnnnnnnagacccctgcgtctccacatggcgattcccctgcttgtgcctcacatgaaccttcaccaggccaagctcggcggctacgacattccggccgagagcaaaatactggtgaatgcctggtttctggccaacaatcccgagtggtgggagaaacccgaggaatttattcccgagaggtttctgggagaagagaagattgaagccagcgggaacgatttcagattcctgccattcggcgttggaaggaggagctgccctggaattatcttggctctrccaatcctggctctggcgcttggaaggctggttcagaactttgagcttctgcctccscctgggcaatccaaggtggaygtgacagagaaaggagggcaattcagcctgcacattctcaaccactccgttgttgtggccaaaccaatagcctgaagctcagatcctgaaaaaaaaatatagaatttcttccaagtctggaggagctggaagcaataaacactttatatatacagttgcagccaaatgaattgtggatttccattgtaattcatccccagatggtttgtttcgttgtgagtagttttgaagtccgtcagattgtttgcccgaatatgcactgtatccaaaa
>CAD
gtcgccaaaaggcagattaggtcgaccatcgctggacctcacctgcttttgattttagaaaaattcaaaatttgccattmcatagacccactccaaatacctaaccccaattaatctmttgactagactttgccaatatccttataaaatacctgccaatctccttataaaagacgattctccggcaaaacgtccatagcttccttgccatctgcaagcaatasagtacaagagccagacgatcgaatcctgtgaagtrgttctgaagagatgggaagcttggaatctgaaaaaactgttacaggatatgcagctcgggactccagtggccacttgtccccttacacttacaatctcaggtacttctgaaaatgcaggatattgccatgaaatgaatggaaactgactgaataactcttttggctttggctgaattgaaattgaataaataatcytttttgtttttgttttggcagaaagaaaggacctgaggatgtaattgtaaaggtcatttactgcggaatctgccactctgatttagttcaaatgcgtaatgaaatgggcatgtctcattacccaatggtccctgggttagtatctaaatcattttcagatttagatttaagatttctgtgatgtgatttatgtttgagaaacttmtttcggatgtatcaagttttctgtgatgtgatctatgtttgagaaacttctttggaacgtttcaagatttctgtgatgtgatttatgtttaagaaatttctttcgaatgtatcacataagtagtttgttatccatattaatttggaaccaaccagtgcaggtaatcaatcttcaaggaaaaagaattgatctgaatttatgataaagaattgatgatatcattctttattataggaaacaaaattttgatcacagtcaagggctacttctgtatgagtagctgtctggttagaatgcccatgcgtttaggcaccctagcctaagccaagattttgctaaccgcatatgatatttctggaaattcctaaccgaagattttgctaacrgcatatgatatttcttgaatttctttgtataggcatgaagtggtggggattgtaacagagattggtarcgaggtgaagaaattcaaagtgggagagcatgtaggggttggttgcattgttgggtcctgtcgcagttgcggtaactgcaatcagagcatggaacaatactgcagcaagaggatttggacctacaatgaygtgaaccatgacggcaccccyactcagggaggatttgcaagcagtatggtggttgatcagatgtgggtattgaacattatgatatgttaatttgatgtttgattcttagaatgtgggtattgaatccttaaggttatgagttgtctgaattgggaatttgttaagatgatggtctgaattgggaaattgttatatkataggtttgtggttcgaatcccggagaatcttcctctggaacaagcagcccctctg
>CCoAomt1
tcggaatccaacaacttccaggaaaatgcgtgacaccatgattgattgagccgacaccgtccaccytggtcactttccggggttggtaaagagtrggtggcttagatctttaaccytagcgattaggtttagcgggacctgttcaaaaggaaattgggyaagaggtcgcgagttcgagctcgattggacggagtcccgtggtcaaactgacggcgactgacacacagcacatgaaattagcaakggawtggggtaatttcgatgggactgtcgatcagaacgagaagtttaagcaaagttttgatggtcaaaacagtaaggcaacgccaacctacctactcccgatgggccctcccwggagcsctagtcatccccactatctcatcttcgtataaagatctgcmcacattctgctatttctccacacaaattcgtctttggcaattttctttttsaggcaacctacattcattgaatcccaggakttcttcttgtccaaacaggtaattacttcgcacaatggcattttgagattcaggactttggggttaccttaatttagatcttaatttagatcgttggataatttgggcaattggatctctaaggcaakatctgggttgcagacmggttggggaatgccyggtaatgttggggtttttctggtttttttttcatgttcagttggtatttagatctgttttcaactgttttgcagttttgaggaaatggcaagcacagatgttgctgcggcagaggtgaaggctcagacaacccaagcagaggagccggswaaggttrtccgscatcaagaagtgggacacaaaagtctwtttgcagagcgatgccctctatcaggtttttcttaacccyttgatctctgagctttttcagtaactttagcagagccagtaattgatgaagttaatgcttgccttgtgaattaattccaatggtatgtgattattgcagtatatatkggaaacgagcgtgtaccctcgtgagcccgagccaatgaargagctccgcgaagtgactgscaagcatycctggtaagccwctcaamcyatcgatctatatccatttctccagaattctcaaataaatgggttcktagaagatwtcayaggcagttatcatggygtgtgtgaagaaacagargattgattgtctggattttgacaggaacctcatgactacttctgccgatgagggtcaatttctgggcctcctgctgaagctcattaasgccaagaacaccatggagattggggtgtacactggttactcgctkctcagcacagcccttgcattgcccgatgatggaaaggtaktaagtcmyctctagattcactgttcagcaaattccyaraaatgtttgaatcctggtggattggaattaatggtgggttaatgtttgggatgrcagattctagccatggacatcaacagagagaactatgatatcggactgcctatwattgagaaagctggagttgcccacaagattgacttcagagagggscctgctctgccagttctggacgaaatggttaagaatgtatgtattgattgattggagaaatctaatggtttgtwatatgctgatgaaattagrctaaatatgacccatcttaattcatagatctattcataaccaaaagtcacagattaaaagaaatacagattttaaagggatcacacagaaaacgggaaatgaggatgtgaaaccagaagtcacatagtaaaagaaatacagattttaaagggatcacacagaaaacgggaaatgaggatgtgaaggcatttgaaacaaattgaaatgtcaatttagtataagcttaatttcgatggttagtttaagctgtcagatgactttattgtgatcaatgttattgaaagggattacagaggaaatgggaaattaggctatgaaaggcccttgcaaataaactgaaatgtgaatttagcctttcttaatttagatggttagtttaagctgttagatgattttattatgatcaatgttattgggtatatgattttatttaagtagataagttttaggtaaaaacattatgtaataagttaatgattgtttgttttttttatcttatttgttattatagggtggaaagagattaagttaatgayaagttttgttttgtttktttttttttttttttaaatataggatggaaaaacaataaaccaataattggyttgttgtatagtgtttaatagctgggaattttatctatcaaattttacttaaacatacaacataggaattaattaggaattaatgattaattttttatcttttcatctcattcaaacatgaaaacaataaaccaataaaataaaaaaacaaaaaaacaatagamcaataattgacttattacataatgcttktgcagaatctatccattcaacttttcttaaacatatcaataaccatattctgatggcaatcttcctccatctaaattatacccgactaaactgtaaaatgaaacattgcacatctttctcatactactataaactgtacaaagcactaaagcttctccggatataatattaaaattaaatgaagattaaatgaatggatgttcattgcaggaggacatgcatggatcgttcgactttgtgttcgtggatgccgacaaagacaactatctaaactaccacaagcgtctgatcgatctggtgaaggttggaggtctgattgcatatgacaacaccctgtggaacggatctgtggtggccccacccgatgctcccctgaggaaatatgtgagatattacagagatttcgtgatggagctaaacaaggcccttgctgtggatccccgcattgagatcagccaaatcccagtcggtgacggcgtcaccctttgcaggcgtgtctattgaaaccaatccttgtttctgctcgtctattgcaagcataaaggctctctgattayaaggagaacgctataatatatgggattgaagccatttgttttgtttartgtattgataataaagtagtacagcatatgcaaagtttgtatcagagt
>CesA3
gtcattgcatcgactctcatggcaacggtggtgttccagagtcgaccaatccakcttcactcatcaaagaagctatacatgtgatcagctgtggctacgaagagaaaaccgaatgggggaaagaggcatgtcaatcaagcttcaaattacactacaatttagccatggaagyaatctgctattgaatttmtacaaacccattaactcctgaattacactcatgatycttcactgtgkacatgtttgcaggtcggatggatctatggttctgtgacagaagacattctaacaggtttcaagatgcactgccgagggtggcgctccatttactgcatgcccaagagaccggcattcaaggggtctgctcctatcaatctatcagatcgtctgcaccaagttcttcgttgggcattgggttctattgaaatcttattcagcaggcactgcccattgtggtatggatttggagcaggmcgtctcawgtggct
>CL1004Contig1_08_contig1
atgacccgatccttagttgtgccaaatgctttctccctcacaagtccagcctaaacaaatgtaawaatcagtaatacaatcactctttggcaagtattcaattgtacaactcataccacttaaattggatctgagaagcttyaaggataaaactgaatcaaaaactgctaacccatcaaactagttgcagaaagtatatattgcttcttaagaaagaccaaacaagatttcagactgcacataaaawtttccccaagtaatgggttggtgcaatgactcttgattggattcagatacaactacacacttctagactttcagcctgaacccccaagtattaaatgattccaggacatgcttcacagccacatgttacattaccttccctagcttctcaggtgtcaattcctgaaatcgtggtactatccgtccacctgtaatgatgccatgaaawttttcttaagagatagaaatcaaatgcattgactgagatgttattgggctattaaattgtggaatacctgatagaaagcatacagcacaaaatccaacaggaaacaacagatattgaagtttctacaagtcagacctgtggcaattgcaatcaactccagctcgaccccaccaacccatcgaactgctggcaaaccacggtgcatcaataaatgattggcctcatcatcaaaaccccaact
>CL1037CT240CN266
ctccccgaacttcgacwagagagagaagggaaaattgygcagagagtccatyagaggtttcgcgttcgattctaggaggcggttcgtgtaggaggtttagagttagattycaggaagccatggatccagtacrgcaatctcttccacacgaaataggaggtattaccgatgcattgcgctacggacttkcgggggttaagagcgacattcttatatcgcatccagttcaagttattcargaaaatgctaagaagcagcaaagagaaatgaagaataatattcttgcaaaaacatatgggtctgcttttcccttgaagatggatattgaacaacagattctttcaagatttcaaaggcctcctggtgagttgccatcatcaatgctaggtctcgagtcattgaccggttccttagatgagttctccttcgaagattatttgaatgatcctcgggagtcagaaacttttgtgcctgcagatatgcatcatggtatggaagtacgtctaggcctgtcaaaggggccagtttgccattccttcatgtgatatggtttkgttgtgatgatggatttagcattctattctcccacatttatgatgcacattgatatgcatcctacttcaaaaggtgcaatgaaactcaaaaatcttgttttggttatagtgtgacagatcatcttaagaaggggatcagatattggtcgagtttctgctgtagaagcatatgtttaacttaacgtttttttttggcttccaatttctgttaggccttgaagatttttatccttcaatttttaatataaattatacgatctcacc
>CL1067Contig1_01_contig1
tgtaaaacgacggccagtaaaccacccctattctcaatgcttccacgttctgtactaggttcatgatcaactgagagytgaatagctctcccatttttgctcaaaactgctctggagtcaccracatttgcaaccaaaagttttaggctatctatcaggatagctgtaacagcagtggaacctcctcgggccaagtcaggagagtgtataagaatggcggtcatagctgtttcctgacttggcccgaggaggttccactgctgttacagctatcctgatagatagcctaaaacttttggttgcaaatgttggtgactt
>CL1489Contig1_01_contig1
caggaaaatgacccagcagcaacattgattactccacgcaatttattcacaactaaagtagccaatgcctcccccgagagatcttctgctattatgaccaaaggtgctctcaactgtgtggtcttttctaataaagggacaatctctttgatggttgaaattttttgatcagtgatcaagattcgagcattttcaaactctacaatcaacttctctgcatttgtgacgaattgcggagatatgtaccccctgtcgaactgtaacaagaacaaaattatgagtgatataactgcwgccctgaaaaggattccaactaggatgactgcatcattgtagcttccagcttacctccattccttcctcaactggccgtcgttttaca
>CL1506CT61CN72
attaatttccttatwttattacaatggcmgagaagaagtcatggagctgcatgagtggygcagtcatctgcgtttgcatttgggcgtgcatgggrgttctcctccaccaaccagcttcggctgcaatggactgcaacaccatcactcagcagatcacatcctgcgccgcgtatctcacccagggaacgccggtgccacaggaagacagttcttgctgccaggragttcagagcctgtacggcgacgctaccaccacagaggaaatacaacaaatctgcacgtgtctaaagaacgaagccatcaattacaatctcaacgacagagctcttgagagtcttccatctaactgcggcctgcagctctccttcactataaccagggatatcgactgttcatcgatcggtttatagacgaaatccctacgttgtgaaggaccattggccgtgttgatcgttacagtgcaggatatattctatatactatggttgtttgtggagccactgttccacaatcctttccggtgaataaatwtactgaataatacaaatacggcatttgagcrwttmwymwrkmkmwwmyytyysymyytrwyatgwrtacttacmwrgttskywgwmatatgyswkratcgatggctattaactcatataacatctgaaatatgttatctgaaattatgttt
>CL1525CT3140CN3365
ggggagaaacagaaagkttaacaacaaaaagttcagtttagtcctctaaaatggagatcactcatacgctgttggaggacgttcccggcttcatccaagtctacgaggacggcttcgtcgcgcgcttcgatcaccgcctgacgcccgcgtcaccccaagtggcctctgacggcgccaggtcgaaggacstagtcatcgaycccgtcaagggcatctcrgctcggctatttctccccgccgagctgcccctagctcagaagctgccgctgctcttctatttccatggtggcggcttctgcatcggcaccaccgcctgggaaggctatcacctattcctcagcctcctcgccgccacgacccgggcgctggtaatctccatagactatcgcctcgcgcccgagcaccgcctccccgccgcctacgacgattgcttcgacgcggttgaatgggtcgcccgcggcggtggcaaggcggagccctggctcgacgcccacgccgactacgggcgttgttttctggctggggagagcgccggcggcaacattgctcacgtcgtcggctcgaggaccgcggatcgagacctggggyctytgaaaattagggggctgattgtcatccatccctayttcggcggcgaggagaggatcgaatgcgagaaggtggccgccggcgacgatgcagccgcgctggaattaaacgacctgttctggaggctggcccttcctcccggttscgaccggrattacccaacctgcaatccccgggggccacgatccccggacctccgcaaggttcctctgccacccgtgctcgtgaccgtggcgggtctggatctgcttaaaacccgcggattactgtactacgagctgctgcagaggtgcgggaaggaggcggaattgatggaggcggagggagagattcacgcgtaccacgtcttccatccgcggtctgaggcyactcrcctcttgcaggagcgcatgtcgcagttcattccatcgtttcgacgcgtgaggacaacggcaaaaattttcgcagcaattcacataaaagtttgaatcaaactatactttgatatatatggaccggcattttaaaatttcaatcggttctaataaaatctttatattctcaaataatattttagatattttc
>CL1597CT1143CN1234
gggtcaattgggatgagactggattagrykarksrwyggktcgtttctcrycggkyyysmycgwktyggatggatrtttaagtaaatatcccgctgagtragagttcaggtatttgctgtttcagkgaggaaaayaacatcratacacagagrttcaggaattttyttttaattggtggaagaaaggaatttcggagaagggaagatgagcataagcttgaggaaggccaatactcggctgccgccggaggtgaacagggttgtrtatgtgcgsaacctgccattcaacataacgtcsgaggaaatgtatgacatattcggcaaatacggagccatcagacagatccgaatyggcgtcaataaggacacacgcggtaccgccttcgtcgtgtatgaagacatttatgatgccaagaacgccgtcgatcacctctcaggcttcaatgtcgccaacaggtatcttatcgtcctctattatcagcaggccaagatgaccaagaagatygaccacaagaaaaaagaggacgacctcaccaagatgcaagagaaatatggcgtctcaacgaaagataaataagcttgcctcttttctgttttgcacatgattaaaaaatttgtctattcagggcttttaggggtttgctgaattggggtttttctgaattagggtttcccgattggttttgcctgaattacggttttccgaaattggggttttctcaatttgagkttatctcaatcaacctgcatactattatcctcctttataagggatagtttattaatcgatgttcagttgcattttctttttttagtaag
>CL1650CT265CN293
gattactttccgtgggttytamtwttttttgaatagtcagttctgcygctttcagaagattkatcagaatggtcaaaattcaggtgtcaaacgggaacgtcrtgttggtrgcggcgatgatatttatggtggtggtggccatgcaaaaccatcacgtcgcmgcccaaagtgctgactgcrcggccaccgcggagtcgctgagcccctgcgcctcsgcrgtgggaaacaacccgcaggaccccactcccgaatgctgtgctgttctccagaccgctaatgtcractgcatctgcgccctcgtccaatcaaccatgcaattgccttccgaatgyggtcttgacactcctcagtgcccaagcgactagggtctcaagaccgtgacaggttctcaagaccgtgactgagtgctggtttcagagacagtagacattctgcctaataaatgtgtgtatgagagcttttatatatggaattgctcagatgctttcctagatatgaaattattctataaataagaaatmatmaattaccatgagtrctgctcctttgctrsgcamawwaawmawsgtttatttttgttatctatt
>CL1694Contig1_01_contig1
caacaatagcaccagagcccttgcaccgtggtggtggtcagataatacctactgcgagacgagttgcttattcagcttttctaatggcaaacccacatttaatggagccggtgtattatgtagaggtgagtttagtgcatggagatgcagctaggtatttattagacaaattctacacagagatgttgctcttggtcagtagtgttttgtttcttggttctaacatgatcctgtgttctgtaattgattgcagatccaaactcctgctgactgtatttctgcaatatatacagtgytgtctcgtagaagaggtcatgtcacagctgatatagcaaagcctgggacaccagcttatattgttaaggttagacaagcagtgttggaatgattgtttgtctttgtgtttgatacccatcaagaatagtcagcagtgtggtggttgtgaactgtgtgaagatagatttagtaatgatacgattgatgcggttactgttgttccatttcatttttctagtccttggttagttgtcaaccgtgattccagaatataattttgtttttgattttgcaacaactaattctgtttttccttcacctcttaatgtgcaggcttttttacctgtcattgaatcctttggttttgagacagacactg
>CL1701CT1284CN1379
agtaacagagcaaatacaatgctcaaaaatcggccctcctggaaagaaccaacccttgggcagggatagttttacgagatgggttgggattgttgataaaaccccaagaatagacaacatgactctggtcattcaaaaattcctctccatacacttcaagctgattctcaacgggcatggcgattgcmmtcatcccctatccagaagcgaacgaacttgttgaaaggaagcagcgggcagcagygyattgtagttaktgaagaagagtgwggtrtagttcgggaagggccataatattaagtatgcatccgggcggtccccctccacctggtggccctcctcctccgggcggacctccgcctcckggcgaccatccacaygggcatcatcatccgccaccgcccggccccggagggcctccgcctcctcctggcccyggaggacctccgcctcattgcggccccggtggccctggagggcgttgctgttaaatttcgcagtctgtatgcatgaccctataatgcatatctaataaataaacacttgcatctgttagtgtagtttaactctgcaatgtataacatctatatgtgtcrtttgttccaaatgtttcgttatgtttttctaactatagtgtgtggttgataggagatgtgggtagatctcattattgaacasatctaaktagagttcarctttaaggtttgaagatccatacctrtatgtaaaaatatttatataatccatgagtatgcytgycttgatctctagggttatgaacttgtggcaaccatttctgcagtctttggatgcccttggatgcccttgttggatggggcttg
>CL1725CT3381CN3623
gacaataatactggaatcacctataccaacatgttccaagctcagttggatgctgtctactcggctatgaaacttttggggttctcagatgtagatatcgttgtggctgaaaccgggtggccatcagttggagatcctgaccagacagctgtcaatgtggagaacgctctttcctacaatggcaacctcatcaaacttgtcaattccaatgcaggaactccgttgatgcccaacaaaacctttgatacttacatattttctctcttcaatgaagatctcaagcccggtcctactgcagagcgcaactttgggctattcaaaccagacatgaccatggtttatgatgttgggctcmtgaagtctgagagtgcaactcctgcgcctatttctacggcaccagtaacaccggccaccccagcacctatttctacagcaccagtaacaccgaccacccctgcacctatttctacagcaccagtaacaccgaccaccccsgcaccagttacaggaacagataagtcttggtgtgttgctaaaccagatgcagatcccaatgtactccaagacaatatagattatgcatgtgggcagggagtggactgcagtgccattcaagcaggtggccagtgctttactccaaatactgttgtggcacatgctacgtatgcaatgaattcttattaccagctaactggtcgccacagctatgattgtgattttgctcaaacaggttcttacacaggaggatccaagttatggtacgtgtgtatacccgacaatatagcgtacaattcaccttcaattttttcaaagctcattgaagaagcgtattagcatcatcggctaataagcatttattaactgtgtatatagtacttgtattaacagcat
>CL1770CT645CN704
aagccatccccttgttaagcgcattatcgcaggagagatccagcaggttgcagcttatgggttgggtttctatgaccctccccatcaagctctccctggggagctcaaagtcgtcatctagtccgctctgtttctgcaaattaaattgttagaagctgcaaaagaattgagagacgatgtggctaagtccgagccctgagcttcactggttcaagatggcggtttgaaactacttgcatagtatttcaccatatcgttggcgacagtagttcggcatgtatttttctggagcgccagtcgcggacatagctctcgtctcaaattcctacgtggcaactctactcactttggcaaaattcaaataccgaatatatgaatgttatatttccctgaattatratggcggtcgcggtggttaccaaactgttgctggtctctgttctgcgtaaattttaatttatgcttgaaaccttttataatcctgttaaagtttaataatattaatgtgaagttctgtgtagatcgtgttcctgagtc
>CL1847CT2129CN2285
acacaggccagagaggtccgaacgagggttttatttaccttctgaatagtgcaacacaacaagactaaccgatgtcatcttgtagcagaaatttgcagtaacaggcgcagaaggacaagaataacttcattaatatacaaagaaacgtagctgcagcttggggagacagactcagttctctacaccccctaacatctgtctcagcaatgtcgatatttgaatataatggaagtgctttggtggctatggttgggaaaaactgctttgccattgccagtgatcgccgtttaggcgtgcaactgcaaacaatagctactgattttcagcgcattttcaagattcatgataagctatacgtgggtctttctggattggccacagatgtgcagactttgtaccaaagatttgcttttcgccataagctttatcagctgcgtgaggaaagaaatatgaggccagaaacttttgcaagtcttgtttctgcgttactttatgaaaagaggtttggtccttacttttgtcaaccagtgattgctggattaggggaagatgataaaccgtttatctgcaccatggattcgattggtgccaaggaactggcaaaggattttgttgtagctggtacygctgcagagtcactttatggtgcatgcgagtctatgtacaagccagacatggaaccggaagagctatttgagacaatttcccaggctttattgtcatccattgatcgtgattgtttgagtggctggggagggcatgtttatgtcgtgtcaccaaatcaagtgactgagcgcacattgaaggggcgcatggactgagcctttttcttgcaagagaaattgcaggtcttagcaatgttatcggtggctattaaatgaacagaaatgtgctttcatacatagtggagtgagttgttgaataatacattgt
>CL1884CT3303CN3539
gattacggacgttgtcgagatccaatctcttcctggtttcatctggtgtccgttttccatattctgccttttcaattacaaatcagggaaaaaaggcagccatacttgaaatctttggcagctattttctgccaggtgaagacagcaattctgcatacagaagccaggcacaattttggttccattccaagtcaaacttcatgaccactgagatggcagaagctcctacagcttcagtattggaaaagaaggataatggagttgtgtctgaggagaaaaagctccatgttgtttttgttttggggatatataacctgtataccaatcgaagacttgtctctgactggacaacctgagaatcaagattacatgatatccaaagcagtgaatgtcagttgttgattgctttatttatttatttttaaaatttaatctgtatctgcatcaagagttttacataaacaagaagagctagcataattgctttgtttccagcttgaagagtatctgtatctttccaaaaagaatcattctggttgaagctgcatagtcaagaccgatcaaaatgtagaaacttctgctagattgaacaatgtacttccatcttgaaagtttttatgaaggaaagtcccttatggagatactggttaatttgatcacagaccccacatactcctaccagcttgctgactggtgggccaggaagtggtactcatgcgaaaagattgytgaaaattttgggtttacacacctaagtgctggggatcttctgcgtgctgagcttaaatcaggctcagaaaatggaacgatgattgagwatatgataaaggaaggaargattgttccctcagaagtgrcggktaagctcttacaaaaggcaatgcatgaaagtgagaacgataaatttttgattgatgggtttcctcgaaatgargagaaccgtgcagcatttgaaaatgttrcagggrtycaaccggattttattctattctttgactgtcctgaggaagagatgtygaggcggcycctgaataggaaccaaggccgagttgatgacaatatagagacaataacgaagcgcttcaaggtcttttctgaatcaagtctaccagttgtcaattactacgactcaaagkggaaggttcgcaagatcgatgcagtaaagacacgggaagatatctttgaggatattaaacttcttttcgcaacttacrttcaagaaaaagaggaagtaaaagttgggtctctcaattgaattcaagtatcataggccttattrataacaagggtggttttagtcatcacatatcgaagctactgcagtatgtcgttatgctgtttagtgttatgtagcaaattgyacgaktccttgtagtcaggactgtaggccatatacaagtcttttttactacctaattaaggttaggattattagaaatcatttagatgacaaggcttgtcgggtgtgttacataggcctttatattggttcctgttgcagttcttattctacaaggggctaacttcatagtctgttacgggattgaacgaagatattttagtacttttgtttctctgatgtaaaggagatgaaaataatctactaattttttatctatgataacactcctggtaggaggtcatttcttttctgc
>CL2038CT3109CN3334
gagggttcacgtaattgagagaggacgctatttggttgcgatttcgagtgctgtaaacaggcaacgacgcttgttttgctttagagtttaacagaaaagaagaatgtgtggaggtgctatcatctcggactttataataccccctgcgagccgaggccgccgggtgactgccagggatatatggcccgattttgataagttctctgagtttattaatggaggtgctgcggtggagtcctttgatgttagygttaatgtcgatgacgatgaggaggatttcgacgatgacgatttcctcgatttcgaggagagctaycagaacaagaagaagragaagsmrcrrscgatatcacccaccaagggtttcgagcttcctttagctcggggcctggatggaccggcggctaagagcgcggggagaaagaggaagaatttrkasagagggatcaggcaacgtccatgggggaaatgggctgcagagatcagggatcccagaaaaggcgctagggtttggcttggtacctttaatacggcggaggaagctgctcgggcwtatgatgcagctgcacgaaagatcagaggtaagaaggcgaaagttaattttgttgatgagccaccaccctccgttaagaaggaaagtaataatgccaagggttccaagaaagagtcsagcaagaaaataaaatcatatactaccccaaaggctgactttttccaaggtttcaaaacggcgaaccyttcgattgcccaatacaacttccatcagaaatccccaaaccctagctatgatgatctagggtatcaaaaccccttatcgccattacatgccatctgcaatcgaaacttygccgccaaacagtcragttccgcgttgcctgcatactccactgagttttctgatttcgatgattccgaggtcgataatatgggaccccagcctgagagttttgaaccgatgaaaaacatacataaacgaaaagggtataattcctttgagtccgacatcagcagcgtgtctgctgatagatcccatatctcgtgggctacagaagtgaaaacccctgaaatatcttctgtaccaaaagccgaagccractctgatcagtatgattttgttgatatgtctacgcccgttgcgacgagtgtttcagcaggcagccctgaggtamtgcttcctccatttaataatggtttgaataaatctcctagtgttgaagatggcgtcgctgccgaaaaatcccctaaattggaggaaagttcacagttggagatctctgaggacttgccttctttggaatcatatccgtggttgttccagatgccgtatttcgagggcctggatcagtcgttgcagggtgtgggtattggtgacgcttcttttccggacggtgagaacgccttgcagctttggagttttgatgctgtgcctatttccgattcagcttattgaattagccttgaatctcttgcctgtaaacagtaattagtaattatgyaagaatcaaggagacttgttatggcttcgttttgtatgccttcgtcaaatagggaacttatttagatttttcctcttaaaaaaaaaaaattcagtttgacggtgctactgtgatttaatctgcacatttatttttggattaggtttaacttaaatcttttcccctctggtt
>CL2044CT3029CN3250
gagagagmasrwgggcctgtgggtagtgctggctttggcgctcagcgcgcagttgttgcagtctcaggcttacratgtggtaagttcgagcaatgctactgggagttacagtgagaatggattggtgatgaattactatggggactcttgccctcaggctgaagagatcattgctgaacaagtacgcctgctgtacaaaagacacaagaacactgcattttcgtggcttagaaatattttccatgactgtgctgtggagtcatgtgatgcatcgcttctgttggactcaacaaggaacagcatatcagaaaaggagactgacaggagcttcggccttcgcaactttaggtatttggataccatcaaggaagccgtggagagggagtgccccggggtcgtttcttgcgcagatatactcgttctctctgccagagatggcgttgtatcgttgggagggcmatacattcccctgaagacgggaagaagagatggacggaagagcagagcagatgtggtggagaattaccttcccgatcacaatgagagcatctccactgttctgtctcgcttcaaagccatsggaatcgacacccgtggggttgttgcactgctgggggctcacagtgtggggaggactcactgcgtgaagctggtgcacaggctgtacccggaagtagatccgacactggaccctgggcacgtggagcacatgaagcacaagtgcccggacgcgatcccyaacccgaaggcagtgcagtatgtgcggaacgaccggggaacgcctatgaagctggacaacaactactacgtgaacctgatggacaacaaggggctcctcatagtggaccagcaactgtatgcagattcgaggaccaggccgtatgtgaagaagatggcaaaaagccaggaatacttcttcaaatacttctcccgggcgctcaccatcctctctgagaacaatcctctcaccggcactcgaggagaaatccgtcggcagtgctcgctcaaaaacaaactgcacacaaaaagcaagcgttgagcgatagctcaatkccgcagtgatgggagtratagcgtgatgccacagtrgtggrcatttcatatataaattgcagwttgcgtttttattagataatcataatggtgtggtgtcactatgttttgcgatcacgtcgatgaactacaaccgaaccgtggaacagtaggcttgtttccttatgtaagcagaaccttttattataaacaaaaatacmcaatcctgtctgttattctagtgtt
>CL2215CT2706CN2904
gaaggttgcaagggacaggcaaggctcttgcccagactgcsrttggaggaaagaggcacagacaaaagccggaggagacgaggagacgagaatggcaggcgccaaaggtggatcgtcactcctcaaatttgtacccataaggattcgaccgcaaccctcagacatcacagccgctgctatgtggggagttgctgccggcaccgccgctctctggatgattcagccatttgactggattaaagagcagcttactgccaaaccagaggacgaacagaaagcatagaactgttttctactccatagaggattgtaataatgaagaacttgagaaacaatcattttgtytcttttcttgcctagctttcttctgaataattagacgaatttcttatggaaacstgcaactattgttgagcatttctagtgccatccatatgtttaatttcagagtcacggaaatctgttttctccaaactattgagcaatggcatagtttgagatgaataagttgtaacttaattttctgcctkctgggtgcaattttgctgaatatcatakaaattctttkaagtgtycaatcttcttcccttctgtggatc
>CL2332Contig1_01_contig2
agaaacgtcttaaggctgctgatgttttaagtacgtaccatattataaaggactgttgttagatgctaaagagcccaattttggtggaaaataggtttgtatttgttttctaatgggatcatcatactttttcatacttgctaatcattgttggttgatgctaggccatccatggatgagagaagatggtgaggcaccrgacaaaccacttgacagtgctgtattggttaggatgaagcaattcagggcaatgaacaagcttaaaaaagttgctctgaaggtatgttcctataatatctaatgagacaaacttgcgtaccttttgtacagtctaaagttctttatctcaattcaggtgattgctgaaagtctatcagaagaggaaataagaggtttgaaggagatgactggccgtcgtttt
>CL2337CT1752CN1880
ctacatwcsmkctctgctgggtcagtaatattacaggaacacagatsagagagggtttttgtagattcttcaattattttgggcacttgaattgcatatgtctcagaggaagcacgatccgcatccttgctcaagcgctttcggcttgcattcccatckcctggtctccagtgagatgaaccccagctctaattggtctctgtgatccatctttcattcccttatttgctttctttatataaacgaggggakaaattagtcggtcttgtaacaggacgaagcggctgtgattacggcgagcgagagagcttacgaaggagttgttctttygttgggtgctgaagggrttcttgttccagaaaaatgggcttcaagggttttctggaaggagggattgcctcggttatcgcaggatgtagcacgcaccctctggatctgataaaagtacgcatgcagctacaaggcgagcaaaatattcgccccgcatttgcctttgctaatgtgggcgctggtttaccagcggcggaattagccccccagaagaaggttggtccgatctctgtaggaatccgcgtggttcagacggagggggtgtctgcgctcttttctggtgtctctgcgacaatgctccggcaggtcctgtactcgaccactcgcatgggcttatatgttctgaagtggcgggagccgggtcgaagaacctgccccttgtcaaggtg
>CL2347CT867CN936
gcaaagaacgtctatagacacagaaacaatagagtagaatggcttcwgcagtgggatctacggcggcgacggcagcagcccccttctggaggacagcgggaatgacctacgtcgcctatgccaacgtatgcgcttccatgctcagaggttgcctgaaggagccctacaaatctgatgccatctcgcgcgagaaggttcattatactgtcacaaagtgggtcgagggaaaaccagaaaaaccagtcgcgcgagatcttccttctcaggactgatgatccatttgcattgcagttcagtgaaaggactatgttttgttctacatttgagattctagcatatgattttaactctcattgtgctgttttcactgttgtctttgttataccyctggcattaaatttgactcttgcttagaggatgtaatgcagaaagataatgaaggacagacattaaataagatttaatactcgacaaaattttaaattcaacatcttttgaatggatttgcagtgggc
>CL241CT3729CN3988
gttctctctctctctcctccagtttttttcctattccttttttctggtgctattgcttgtctctctgagaactttcagttttgttcaagaaaaagctatggctaaggaaggtggcaaagaagttgagcagcagggatatgtggccaaggactacacagatccccctccagcagctctgtttgatgttggagagtttaagttatgggccttctaccgtgcagtcatagcagagttcattgccactttgctgtttctgtatataacagtggccactgtcattggtcacaagagaaaccaggctgcctgtggcagtgttgggctcctgggcattgcctgggcttttgggggaatgatctttgtgctggtctactgcactgctggtatttcaggtgggcatatcaaccctgctgtgacttttgggctgtttttggcaaggaaggtgtccttgcctagggcagttctctacatggtggcccagtgtttgggagccatatgcggatgtgggctggtgaaggcgttccagaaatcctactacgacgaatatggaggcggagccaactctgtggctcacggctacactaaaggcgtggggctgtctgctgagatcatcggcactttcgtcttggtttacactgttttckcwssmrctgatcctaagcgcaatgctcgggactcccatatccctgtattggctccattgcctattgggtttgcagtattcatggtgcatttggcgaccatccccattactggcacaggcatcaaccctgccaggagcttcggggcagctgtcrtctayggccaccaaaagtcctgggatgaccagtggattttctgggtaggcccattccttggagcagcaggagcagcagcttatcatcagtacattctgagagcaggggccatcaaggscctgggatccttccgcagcaacccccatgtttagagcttcttctcttgtaagaggcccttgtaataaarcatactgctgctgattctgttgaaagtycagggtgatgatgaggagctcgtttttgccatgaaatagctctcagaaaccaactttgtagtcacaatagcagcagctgcaacagaatgtgtagaaagatgagttattttattagtgagagttttmttgacatgttacatagtgatatggagttttttctttttgttttttagtggaggtgggagggatgttcatatttttcttttgcctcccttggggaggagtgtatcctgakgatttctgtcacagattttcttctgtacttgtcacgttagcmgtataaaacattttttacatcgtgcttttttcggaaaawrarwrmmmamattat
>CL2488CT12CN14
cagcgttgcttctgtaatctggagtgagtaaccagtgtcatcttcaactcctgcgcagtgtcctcgaaatgcctgacaaggaattaagctgccatcgctggtgtagcagtgatcgtccatggcggaacaaattaaagcmaaaaaaatmtgcgtttatgtcgacaagtgagggagatactgagagatgaaccgtgaagtttacgtcatatgctatatactgttagttccagcaaataaagaracwkggtcgattccatatacaatcaayttgggagaaaagtggtaaataagatatcaagcaagattgtctgtcgatgtagttatctttgttaagacctaccctwagattttgagtcttttcgatgtcatggacctaagcctcttgtgttatggctgacgctatrgttcgtatatgtatttccacttatagttattatatctgaagttctcctttttgcaac
>CL2491CT3340CN3578
ctcgaacgcgcttcgtcggatgcccgattcccaactcactgtcccgaacgtcatgtggattccgcgtggaattcagaccggccgatcacctaaacactctggaactttgaaagtggccagctcatataaagagttgaatccagactctccgactcaaataagctgtcaataaactgcgtttgagattttgcgtttccagttcaccttctgcacggatcgtagctccaaatataaccsacagcccactccyggacctaggcaccgaattcttctcttwgtagctactccctcaycgatgtcgggatacccaaatcctccctatggagcttcagctcctcctccgaaccactatggcgcccctccccctaaccaatacgggcagcctccccctaaccagtatgggcagaacgcttatggccagaagcctcaccctcctsctcctggagggcaacagccctacggctacccgcctcaacctcatggaactccttacgcataccctcctgcacagccagyatttgcaccaggtactgacccagaaatcataaggtcttttcagatgtgtgatcaagatgggagcggattcatagatgacaaagagttgcagagggctttgtcttctgccaaccaatcattcagcatccggacagttcatctcctcatgttcgagttcaccagaaataattccatgaaaatagggccgcaggaatttacatcattgtggcacagtctmcaagcgtggcgggcaatctttgagaggtttgacagagatcgtagtgggaagattgaatcratggaattgmgagatgcgcttcttagtttgggatattcggtatcacagrcaatwttgcaaattctggtttcaaaatatgacaagacaggccaatccaggggaattgattatgataacttcatagagtgcagccttgttgttaagggacttactgataagttcaaggagaaagacaagagttatgttggctcagccactttgacctatgaggagtacatgcaaatagtcttaccatttattgttgcctagagaggttttgacttaattatgataccatagttgcatgtagctttattagaaagagattgtgccgtgtgataataaaggttgctcttttcgcataggatttgtttgacttgcattgtctggttaaaattggttacatgtaacaacttaaagaaattcaattgtgtcattatacagacacagcstmgtgyacttgmtggagyaatcatattatcatcatcgcgctgagtataacagtattgataggtaattagttattatgaatagataaggtagcatcttttgagc
>CL2547CT2526CN2715
cgggcggaatcggcggccttgaaagccacctcacttctctgtgtatatatctttgccttctcattctctgaatctcacgaaattcttcctcttttcaamsscmmtccgccttctcagattcatccatctcttcatattcagaaaacttcagagcaaatttgagcagtcaacgattttttcgcagttatggaaggattgctaccttaygtttatcgtgccatcgttcaatacaggtgcagtcagaggttctacggcgccctggcttcgcccggggattcgggcagattttcctgggaatctgcttacattcgcctgccaggggattctggcaggttcgcttctgaaattcatgaattcattgtggacgcccttccatcttctcagacyctttacaggcgttctgcttctcaatctccttctcattcaattcatggcgccaaggaagccattaatagcagcggcgttccggttcagaaatctgggggtggcgcagcagggcgctctgttaacaccactgtctcgttgccaccggctgttcctgcgtctggccatagtgtcaagaataattgaagaaaaaaatcatggaagacgtagttgttaagaatggaacgggatccattaggtgaagggccattgttggatcttaatgagtcttaaaaactattgggtatatgattttaattccctttgtctttttcgtttcgtaagtgtaaggggtttgaattggattggcaaaagagccagacaattcttttaatttgcttcctaagcgaggaccagccaaaggctgttg
>CL2555CT3322CN3560
aatgaattaataaggcggaagaacgcgaktcaatttcctgtgctcccgatcagatcagacsctgaaattccaaattcgtcggcaggcgaagcggtagaaggaaaagaatcaagatgccgaggggaactctggaggtgctgctcgtcaacgccgaggggctgcaaaacactgatttcctctgtaacatggatccctatgtcattatccagtgccgaactcagcaacagaagagcagcgttgcgtccggtaaaggtagcaatcccgagtggaatgagcaatttgttttcactgtagccgacggggttactgaactcaccttaaaaatactggacagcgatagtggaaacgcggatgacttysttggggaagcaagcattcccctggagggagtattcatggaaggaagcctacccccgactccctacaatgttgttcttccagaccagacctactgtggggagataaaagttggcctcacattcactattaaggaagaagaagattgctgtgaggaagcagcaacggaggaggtcggagggtggaaagaaagctcctactgaccattcctttcaattgttatgttcagtaggtcacatgacatagaaaaccrtcaaagaaatcgaatgtactgtcgcatcaaacacaagacattctgaaataatgtttattaggagtatatcattctgaaataatgtttattgaactgcatctttcctcgcatgactcttttcacacataaattc
>CL2560CT76CN88
ctcgatatttgtcttcccgcttttgattttgtctrcsaagatctcgattttgcttttgttaccgtctyttttttttacaggtctcgaacaattcggtgctatcaacaatggcttcagctgagacaactgccgagcctgtagccaacaatgttgtaaaggaaaagaagccgagggcttccaagggatcgaaasmkcyamyttytywtyckaywtwtykscagatgatcacggaagcgatcacttctttgaaggagaggaccgggtcaagccagtatgccatcgcaggttatatcgggaagaartaycagtctcaactgcctgcgaatttcaagaaggtgctagcagttcagctkagaaatcttgccaaatctggcaagctcacaaaggtcaagaattccttcaagctttctgaggagctgaagaagcctgcgaagccgaaggccgccaagcctgtgaagcctaaagccccggccaagaagcccgcagcgaagcccaaggtagcggctaagaaggctcccaagtccgctaaacctgccgccaaaatagccaaggctccaaaggtcgctaagccgaagcctgcagcggctcccaagaaggtggagaaggcggcagcaccggctaagaagccagcgcctgctaaaaaggctgccccgcctgcgaagaagccagcccctgcgaagaagcctgctcctgctaagaagccggccaaacctgtaaagaaggccgttaccccgaagcctaagaaagcggcgcctgctgcaaagaaggcgaagaaatgagatcgggcggttatttttctaactgtaaactagtctgacactttgacattttgcatggcctgttgtggccataggtgtctatactcgttattattatgattattgttattgttacagggttgattaatggttttgtgtaagtagaaggcttgtggtttttgttgtaattttaacattcatcgttgtgaaggaggatctttgtaggccatggatttttaaacatggaattcctgaaatatattgtgttcaacc
>CL2569CT1335CN1433
gacacgaggacgggcacgatgaaaaccagtcaatgtgacacgcaaggccccgataaaccatgtatccttctgcctggtaaggctggaaatttcatgtggggtagagtctggagagccaagcccaggaattactraaattgaagaaatcgaaggcaggcacctgaaatctccraggatgccgagtattcgtggcggygatggcggcgatgactcattaacagcaaccaaaaaagcaaaagggagtgaaggaggtgggtttctgtggttaattctcaattcttttccaacaaacaatctattttctttctggaatcggaagacyatgcaccgcaaagcagcagccatggataacagaaaggacgtgaagaaggasaagratgaggatgctcccaagcccaaccttccatccgaggaacgaaggaaggttgtttttattcgctccaggctctaaatcrcgctcttgtttcatgttttgaactctatataccgttcattttctatgtttttcccgcttactttacagagcaagcgagtatcttgatacatatcactacgcgaaataccgctgtcaacccttatctttgcttgtgctttcaattaattctgttgcatccaacacgtttataaccactctctgtaaatcgcagtattattaatcatcttagtat
>CL2640CT2248CN2410
gattagtcattcaatgctctgcaactctgggctccctgtgtttctcttgtattctgcatttctgactctcttttgcacgcccaaaaacaattggagttcatyawragyagtwrsarwwkwwyasyascrgymrysatramwrargaagrmrmkgwattggagcagcrgsgktttryckccaargactacacagamccacctscygcygmtctyattgaywctartgaattcaarctmtggtcattytacagrgctctgatagcagaattcaytgcyacattgytktttctctatatyaccattgcyactgtgattggkyaykcyagramctcagcwractgtgggagtgttggrgtrttgggtattgcctggtcmtttggrggcatgattttcrttttggtttactgcacygctggtatttcaggagggcatatcaatcctgctgtmacttttggmctgtytttagctaggaaggtttccttgccaagrgctrttctgtatrwrwyrgcacrrkgtttgggggccatttgtggractggattggtgaargccttycaaamgagtttctatgatmgatatggrggyggagcyaactttgtgcatccmggatacaccaagggtgtgggtttggctgctgaaatcatcggcacstttgtgctrgtttacactgttttctctgcaacygaccccaagcgcagtgctcgagactcccatgttcctgtcttggctccattgcctattggttttkctgttttcatggtacatttggccaccattccsatcactgrracwggcatcaaccctgcaaggagcttcggagcagcagtgatttwtggccacaaacaatcytggratgaccamtggattttctgggtrggtcctttttgtgggagctgcaytwgctgctgcctaccaccartayattctgagggcagcagctatcaaggccttgggatcgttccgaagcaacccccatgtgtaattaggagacagttgctgcaggtaggagttgtcarkgtctcaagtctgtaggtatgcaataaaagaataatagctatggacaatttatgtctagcactggatgacaccaagtagcaacagtgaggmrmrwkrkktktggaagatagctycttckctcagacccttgatttgggggaagtattactgagtacaaagggcagagagggtgatggtttgttcgtttggattgaatccagtgttgctgcagcagcagtaagaatggttgtaatttatgtagacattatgcatgrttgtactcagaagtagtacctcctctccatgkaattgttcataatttcttcttcctctgctctgtttgktaatcagaggacttagtacactggtttgtaagtatagtgtttgtgtgtcctcttcttctgtaaacatgattttgtgggcagttgcatataacayccatttggaattaaaagttttcttctccagcttttgcaagtt
>CL2692CT1009CN1087
aaacccttggtatctatgagtcccttgagccccctggcttgattgcacaagtcatgggtggttaagtgtccgtttacaactttagacctggcgctcaaggccctgaggtaacgaccaaatcacgaggaggaggaatctccgggaatattatgcaagggagaggggcgagcttctccatataacaagtgtttgctactctatataaacccacaccctaacccctacatagcatagcatttcactccattcacttcrwkcctttgcaskwgcactgctccagtttcatcttcatccgcgaagaaraagcaatggcaggtcctgctctcacaccgatcctgaaggatgagcttgatatcgtgatacccacgatcaggaacctggattttctagaaatgtggaggcctttctttgagcaatatcatcttattattgtgcaggatggggatccatcaaagacaatcgctgtgccaaagggttttgactatgarctttacaatagaaatgacatcaacaggatcctcggcccgaaagcytcctgcatttcttttaaggacagtgcttgccgatgcttcggatatatggtctcaaagaaaaaatatatytacacaattgacgatgattgttttgttgcaaaggatccgtctgggaaggacatcaatgctctagagcagcatattaagaatttgctgtcaccgtcaacgccattctttttcaataccctgtatgatccatacagagatggtgcagactttgttcgcggctaccccttcagtcttcgtcayggaatatccactgctgtttcccatggcctttggatgaacatcccsgattatgatgcccctactcaacttgtgaagcccttggaacgaaacacgaggtatgttgatgcggtgttaacaattcctaagggtactctgttccctatgtgtgggatgaatttggcctttgatcgagagttgataggccctgcaatgtactttggattgatgggcgatggtcagcctattggtcgctacgacgacatgtgggcrggatggtgtgtaaaggtaatttgtgaccacctaggcttgggtgtgaagacaggacttccttacatttggcacagcaaagctagtaaccctttcgttaatttgaagaaagagtacaaggggatcttttggcaagaggagataattccatttttccaatctgcyaccctccctaaggaatgcacctctgtgcarcaatgctacattgaattatcaaagcaagtgaaggaaagtcttgggaaagtcgatccgtatttccagaagctagcggatgccatggtaacatggattgaggcttgggatgagctcaatcctaccacaagcaatgctgaatctgctgctcctaatggagcagctaagtgagccaagtagctagcgtgatccagattaaatttcatttatgaactctgaagaatatctattttctagtttatgttatttttttgtagatgaatacatttcttgcagttcagcggtagtgattagtttgttatttattcagttacagaatagctgagcctaggttttgacatcaatagaggcatttgatggagtgggggcatatttgagaatttgsatgyagtagcatgcctgtattgagcttttaccttcatggatctgtcactgatattgggtttatgttaactcattttttatgatgagatttatwkctgctatggatcttgcatgagtatgatgaatcttgaatttttgtaaaagcaaatgatcttcattctaacaacagactgtaaaagcgaatcttacttcagatcttggataaatgtgatcctcgcgc
>CL2710CT1624CN1748
gggtaagagcatcggcaccgataaaacctcatccgaaaccctaatcgacatcacagagatatcaacggtctagaacacgccgagcttatcgacggtctaggcatcaacaccttaatgatcacagcaccgatttatatgtattcattcccctcccattcgttactccatttcgtcttgacaggggaggtctgagrrywgswskrtykrmrssrkggtttgattccttttgtktkktytctgcgacaaacgtttacgcattgttcttcccgtgcccgctkgatatttgaacgccggacctgtttgaagtcgttgggtacaaaatggtgytttctaatgatattgacttgcttcatcccccagctgagctggaaaagcgaaagcacaaactgaaaaggcttgtgcaaatctccaaactcatttttcatggatgtaaagtgccaaggwykswwmammrtmrykaykktkwwsmrwcmttsrcagackgttgttgtatgtgggagctgccaaayagttctatgtcagccaactggaggaaaagcacgactaactgaaggctgctctttcaraaagaagggtgattgattgctytactctttcacaaaggatcacttgtgatgggtacttgctaaatgtggtttttactcgaggaataaattcttgagagtggasaatgggaagttcagagttttgcaacaggttgttaaattagactgttggtaactaggtaatttttgaatcattgttycgtaggcttaccatatgttataaggtgagtatgactgatgcgatgtagtataagtttcggagatacataaatttgtaatgtcttaaatgttcatytgaactcgttaaatcctgttttccgattcttgatgaaatttttattaggcaaatattcttgatgatg
>CL2748CT2456CN2637
mwgmrrstrkyactsyyrwkgwwracattcgtggttgtcatctccacagtcatggcgaacgtccgacacgaagaagaacaaacgaaggagaccgataaaggcagcgtgcaaattgtgtacatggatagggcggtaggcgaggatgatcccgaagctacccacgtraagactctcgctgctgtyctcggcagtgaagaagaagswakkmrrsmtatcctgtatagctacaagcacactgtgaatggcttttctgcaaaactcactccagagcaagtggattctctttcaaagctacctggtgttgttaaagtcgttccaagtgggacttaccaactgcatacaacggctggggcttcctccagatgaattagactacaggaagccgtctatkccttctgaaagtatatatgcatacaaawttaaaataaatctagaatgctgactttttgcagtatgtaaatatgttgcttcctckaaagttccaattacaatcgttggaatggttgagaagttcaatgggtgctggcacgtattcatcatattgaaacttcttggctgcattcagcaataatacgttgttagtgtgctactgataaaatttactcttcttttcgamwtgwtagattgtcttaytgttttattctctttttatgtgttacggaatggtatattaactctacattgaaagcataaatcggtcttaaattttgataaaaacaaacgtaatgtatttcgtatacatatttt
>CL290CT4104CN4433
attgccctttaaaatggagtccatccagatctttttaacataagacttctttaggctgcgagtggatttgaggtttattttggtgtatcgtcttgtaatctgaaaaagaagattcacagtagcagtttattatttgatcatgggcagtgcaaccttcatagatatcttgttggccatacttctgcctccactgggagtctttctcaaatatgagtgcgcagctgaattctggatatgtgtgctgctcacactttttgggtggttaccaggaattatatatgctgtctatgttctcaccaagtgaaaatggccattctttgtttgsagctcggcgccctgtamatctcwtaagtaaacagaaytgtatttgtttattcacttgcttttttaatgsatctgctrctgttttaaacagatctcactttytttttaatgcatctgctactgttttaaacagatcgcccactgstcgatgcagtttgtttgttgcctytcttttaagattcrtaccagaatcatgaattttattttgtcagaattttgatgcagttacaaatatgcaattgagattgatgctcaaggctccaaaaattacagcttcatatgtttttttgttttccaatcggatgatcttatgtcaaactgtttttaaagtttttaatgtaattatgaatacatgaaataatctttcaatg
>CL3016CT2885CN3094
gtcggggtttctcataaacagattcaagatttgtctggtttgtgtgtaacsatggatccccaagaaggaaagcaagagcccaagttagtgttagcccacaagatttttctgctcagacatcccgatgttcctgacattgaaaaagtcgagctcaagaatgaggttttcaatcttatcaaggcggaggacatggcgaatttgtacgagtcattatgcgaagaattagggtgggagatagatcaaagccttttacagaccatggggggtaagatagaagaagaactcaagaaactcgacgaaaaagttagtgatgcagaagagaatttaggtgaaagtgaagtaagagaggcacatcttgccaaatccttgtactacatacgcattggtgacaaggaaaaagctttggagcaaatcaaaattaccgagggtaaaacagttgctgtaggccagaagatggacttagttttccacacacttcagcttgggttctttttcatggactttgatttgatttcgaaaggcattgataaagctaagagtttgttcgacgaagggggtgattgggaaaggaaaaaccgactgaaggtgtatgaaggcctttactgtatgtctacacgaaatttcaagaaagctgctgagctatttttggattctatttcaacattcacaacatatgagcttttcccatatgataccttcatattctacactgtgctgacgagtataatctcactggacagagtctccctaaagcaaaaggtggtggatgcacctgagattttgactgtgattagcaagataccacatctttcagactttttgaattcactttatggctgtcaatacaagtcattctttgttgcatttgctggcctgacagatcaaataagattagatcgctacttgcatccacatttccgatattacatgagggaagtccgcactgttgtttattctcagtttctagaatcctacaagagtgtaaccatggaggctatggcaagagcttttggtgttagtgttgattttattgacagagaactttctcgtttcatagctgcaggtaggcttcactgcaaaatagataaagttgttggtgttctagaaactaacaggccggatgctaaaaatgctctctatcaagcaactatcaaacaaggagactttttgttgaaccgcattcagaaactctccagagtaattgacctttaaaaatagttcagaagtgacccacattcagaagtgacccactttccttgctgctaaagtgccattttgaaatttcacatttaagatgaaggaagcattatcattcctttaaaatttcagactgtatttcaaagttattagactttggcatttaattgattgcattgtaagtacacttacgtcttccatttgtatcagtacactagttttcttggaaaggtggcaacaataacgacgtgaagttac
>CL3112CT2523CN2711
aaatcttcaacccttatttttatgtgctcggcttctcgactctccagttgctccttcattctttagcgagtacgcgtttgtggttcccttttcgattttgccggcgaagccatggcggacgggggagatgctgatattattgaagagaagccaactgcagcaattggtgagcctatggacatattgacygccttgcagcttgtattaaagaaatcattggcccatgatggtcttgctcgaggtcttcacgaaggtgctaaagccattgagaaacatgcagctcagctgtgcatacttgcagaggattgcaaccarcctgattacacaaaattagtgcaatctctrtgtgctgagcacaatgtgaatttgattcaagtgcccagtgcaaagaaattgggtgaatgggcaggactttgcaagattgactcggagggaaargcccgcaaggttgttgggtgctcttgccttgttgttaaggactatggtgaagaaactgagggtttgaatgttattcaagaatacgtgaagacacattaagctgaggtccaattatgttttgttgcttgccaatgtgwactgtgtttcagtcatctcttatttggctacttattatgggttcttttacakaccttaaggtggactttacaattttagtattattacattcctttcttatacggcakattgtctctggacatgagttcatgtcaacaatttgagtcttawmtcttattgcaactcccctgaaataagtattttgttttgattttgcattcaaacagtcttcaagtttatcatccttggcttcagtcttgtacagcaacaatatgtccaaaactgtccatggttagggattctatttatatgtgacttaatagaagtgacttgtgtcagttttctaagttcaataaattttaatttaaaatcgaggaatggaacatagttctcagaaaagcactaagctcttgtacgttaaaaatttagagtaaaaagttattcmttggaattcaatgatt
>CL3137CT4156CN4485
gagggggtcatgataagtgatggaaagtcaaggttttccatcaatggaaagccaatttaccacttccttggtacatcgactttcagcgagtacactgttgtgcatgtgggttgtgttgccaaaattaatcctaaggctcctcttagcaaagtctgtattctaagctgtggtgtctctacagggatgggtgctactttgaatgtgggcaaaccaaagaagggttcgacagtagcaatattcggcctmggcagtgttgggcttggtgcggccgaaggcgcaagaattgcaggagcttctcgaataattggaatcgatttaaatagtgacagatatgaacaagcgaaactatttggcgtaacggaatttataaaccctcaagactacraaaagcctgttcaagaggtaatcgcggaaaaaactaatggaggggtggactgcagcatcgaatgcacaggaaatgtgaaggcgatgattcaagccttcgagtcstgccatgatggttggggtgtatcggttttagtgggagtccctcattcagatgcagtttttgcaacccatcctatgaatttcctgaacgagaggactytgaagggaactttctttggaaactataagcctcgttctgatttgccaggccttgtagagatgtatctggataagaaacttgaactggataaatttattactcatgaggtctcatttgctgatatcaacaartcatttgattacatgattaaaggagagagtctgagaactgtgattaaagtgtctgactgattacaagggaaagctaaagtcacttaagtattaagtggctgattaaaggggaaagtacgagtattggcttaataactgtgagaagtatgtacacaggtgtattatcttaagtctatgggtctggcatttatcgg
>CL3156CT3619CN3872
gctttttccctgttgttggtgggtgttatgaaagcttggtgaacaagtaagtcgtgaaatctcagagtatctcgtctgaatctcggagccgaagcctaggagctcgacatcactaagaactatttttgccttcacgtgctgagcagatcgcaggaccaatatgggtagcattggaaccgggtatgatttgtcagttacaacattctccccagatggacgagtctttcaaatagagtatgcaacaaaagctgtcgataatagcggaactgtgattggcataaagtgcaaagatgggattgttttgggggtggagaagctcattgcttctaaaatgcttctagaaggatccaatcgaagaattcatgctgttcacaatcatgctggcatgggtgtggctggattggcagcagatggtaggcaaattgtggctcgtgctaaatcagaagcaacgagttatgaaaacacttatggtgagccgatccctattaaggaactttgtgaacgtgttgccagttatgtgcatttgtgcacactatattggtggttaaggccttttggatctggagttatccttggaggttatgatagagatgggccccaactatatatgattgagccatcaggagtagcctatcgatactttgggacagctattggcaaaggcaggcaggcygcaaaaactgaaattgagaagttgaagctctctgaaatgacttgcagagaaggagtaatagaagttgcaaaaatcatatatggagtacatgatgaagcgaaggataaagcatttgagttggaaatgagctggatttgtgatgaatcaaaaaggcgacatcaaaaggttccagcagatcttttagaagaagccaaggaagcagcaaaggcagcacaagaagacatggatgcagactaaaccagaaaagctttttcccattttcttcgttgagtraagtaccatgtagtccaaagcattaacacatggaatgaaaacatctcaaaatgataatctttttcagacgctgcattgtaccccaaaatgaataggaacatttttcttttggggcaaaaattatttatttwcctagaattattcccaacgtgaggaagtaatttttatttggcttttcattctatattccgttgaaacatcacattatgcattctcttttcttttccgagatattaaaccaaggatttgaatattgtgactgaaaggtgcywmccccataatttggcaatttaggcaagagayatttgcgttctaaactagaagcaaggttaactactcttttcgaaaggccaattatttaccaagcctggtgtcttctgacagtatttttttaactgatacctagctgatttattt
>CL3182CT3453CN3697
gaataccttctgccctctttatcatttctttcattcccaaaacacagaagstttgaagtagaggccacggaagctcttaagcagcagccatcaattctcagatcagaatyaaaggtcagttattcattcatggcggtgcccaagtttggtgggtgggagagctcaacaatgcccacagactactccatggtatttgccactgttagagagaataaaaagcaaaacaagattgaaatcggcctggaggataataataatgtcagaaacgatgataataatcttatttcrcaccaagatcagaacagtatagagcctagcattcctaagaggaggtggctcaacagatattttgcctgctgcttagcttgatcttcatggatgatgatacagaaataagtatgwgttttggggttgtaaaatggatgggatgggttgttcttgagtccactgtcaatgtattgtgatgttaggaaatggcacaccatggtgaaagaatatcagtgtgattttcattgatattataatttgtcctctgtattttactattatgatttttattgttgggtatccagcaggagcatatgtttagatttaccagagccgtaatgtatcttaatgtct
>CL3258CT4459CN4804
ggttttgttgacagaactcaataggtatttagtcaagatggtgactgggactacaacaactgaacgtgtatctcaggtggaggcaaagagactttggaatgcgactgtgaaagagagtcataacttcctcccagaggttttgccgcacattttctcttctgtcaccatcctggaaggagatggaggcgtgggcaccatcaaacaattcaacttcactccagaagctatcaaggagttcagctacgtcaaggatagagtggatgaaattgacgaagagaagttggtgtataagtatacagtaatcgcaggaggaccactggggaaccaactgattgctttgagctatgagattaaatttgttgccaaggaagaaggagggtgtgtgataagcaggacctcyaactacgaaaccgccccyggtgctgagtttgacgaagcaaaagtaaaagaggtgaaggaaaacatgaatgctatgttcgagaagatggagcagtatctcctctccaaccccaacgtatactgctaaatctatcgacatctatgtagttaaatatccataaaacagtttactgccgctgcgttcatatgaatgaaacggcttaaactctctgaacaataaagaaagagtgtgatgtgcactcctcttccgttattgacgttgtttagtgtcataaaatcccgtgtgcgtgggagacctgcaagaatagctcctgtctcgtgcatctatgtgatgccaatattaattgcatacggtgcccgttcaaccgtagatctttcgtctgtaaaagcttcttttagatcaatttgaaccgaattattcgactcctc
>CL3271CT1084CN1173
atgcgtaaggaagtggatttctttaacaggtgaacgcggagaagaatcgacctcctgactcctctatatacacatctaacacccattctaaaccatcagatcattcagtcagtccagcagtcmwskatcgctcttcctgcctccctgtctatcgtcgctcttccttcctccatatctgtgagttgaatcggatctgaagcagcaatgtctgacaagaagttctcaacatcacctgcaactgcaagttaccckgaaggaattcctcctccaggctatcccacacaagctcctgctccccartatactgaagcatctgsgcctgtaaaaacgcagcagagaggagagaaaggattcattgaaggatgccttgctgctctgtgttgctgttggrtatgcgaaacatgytgctgataacgaggattggayttatatttgagataaataawtggagttcwatggttggagtatgtgtctttatataattgaatttgcctctggttctgtttacagcacagaccagattttatgatakgttggtaaagttttatgtatgtaaatttgacttaaagattagaaaataaaataaatttattttatctgaayttaagttttataaaaacaatttgat
>CL3277CT2800CN3003
agggtggagatcatcggatgatggatgcatggagactttcaaccacccactccggatctcgcctcaattaaaatccaattgattcatgtcgcattacaatcgagagtgtccaagaagtggcattattttagtggcctaacctaaggttgggaagcactaaaggaggagggagttgcaccagagtagctgtaagatggtgagcgttgaagaactccttcagccagacaargctcctctcttgggtgtggccttggctgttgtggctgtagctgtgggaactatatattttatttcaaccagaaagcccaaaccttgcttggatccagagaattggaagaaatttaaattggttcagcgcactcaattgagccataatgtggctaaatttcgctttgcactcccaactccgacatctgtgttggggcttccaattgggcagcatatcagctgccagggaaaggatgctgaaggtgaagaagtcatcaaaccctatactcctactaccttggattctgatgtcggctactttgatcyggtgattaagatgtatcctttagggagaatgtctcaccatttccgcaaattacaggagggagaatacttggccgtaagaggtcccaagggacgtttcaagtatcagccaggtcaagtaagagcatttggaatgcttgcaggaggttctggtataactccaatgtttcaggtgaccagagccatactagaaaacccaaaggacaagacaaatrtatatctcatctatgggaatgtgacttatgatgatattcttctcaaggatgaacttgataacttagtgaagacttrtccaggccgcttccaagtttaccacgttcttaatcagccacctgaaggatggacaggtggagtaggcttcattaccaaggagatgattgagactcayttccctgcacctgcatcagacattcaaatcttgagrygtggtccaccaccaawsrmkrragcaatggcaagccatattgacggmcttggatacactaaagagaygcagttccaattttgagacttacggattctgacaratactgcccatctgttgtagttaacgtcttgcaagtttgtctcttctgcttgtttgctctttcttgttaccacaccaataatactratatgatttagattcccaccttacgataagcaacatttttatcaaagtgtttgtacyygysmkktcaatatgaagtttatgtggacaacattagggtaaatgggaatctataatctttgaacaatacacctgatgattttggtaatccatcctctaatgatttttatcaaagtgtttgttgtaatcatgtttttaatatgattatgtgacaacattcgggttcaat
>CL3338CT2544CN2734
gtttgctcttccatttgtgtgatcaagtctgtgtgtgtktgtttttgggttctagtcgccacataattttatytgcttttcttcaatcatgtctggcgagcaccgtcaccacctcttccaccacaagaaggaagaggacgagggtaacgttaacgttgcttcggactatgcttacggatcgggtgctgatcagggcgcctatggatcgtccgattatcagactagctcggactataacgccgcttctggttacaacactggttctgcttatcaggaagatcaaacaagcgaatatgagaaagccctaaaggaggagaaacaccacaagcgtatggagcacgttggggagctcggwaccgtggctgcaggaacctatgcmctgtatgagaagcacgaggcaaagaaggatccggagcacgctaggaggcacaagatagaggaggagattgctgctgcagctgctgtgggtagtggtgggtacgcgttccacgagcaccaccagaagaaggaagacaaggaggaggccgaggaagctggtggcaagyatcgccaccatctcttctaaacttggccttgcctgttgctacaccaaaatagcgggacttttataacaatagccaaytatagctgtggttaytgttacatgggyctgtaataagaaraggttatttatgtaaaagttctgttgttactgtgtctacgagagagtgagtgagttagatggtggtrtytagttaagatttgctgtgtgtgtcttaccatgatcttcgtgggattatgaaatattatgtagktytgtgaaaataataagtatatattgggattatsaaatattatgtagttttgtgaaaataataagtatatatttggcaatgtgtacctttgttgatttgatgtttgcattattttatttattggag
>CL3385CT3896CN4167
caggcaaagttcccgtcaagcaacgggtattcaatatacgtctcgaatccaggggcaaatatatacagtgaatatacatccaatagggtatatataccagggcatactccgttgcagttttgtgtggcaggcaagggctcgagaagrarmgaamkagtctcrcagtccatccccatatacacagcggccatgtctagcaagcaaggtggaaaggctaagcctctcaaacagccaaagaaggataaggctgaatatgacgaggctgatctagctcacattcagaagaaaaaggatgaggagaaggctttgaaggagttgaaaactaaggcatcacagaagggtagttttggtggaacagggttgaagaaaagtggtaaaaagtaggctgcaatagagtgctttctctacatcaagccastaaaaacatmmkkwwsgsrskggtagggagagtgtttgctactaaaagcgtacttatggggactggttaggagagtgtttrctcaattacaaartatgtgattactrttaagaatggaccctctgaaccacacgcttactgctgttttaatgykagtaaatatttaatgttgcaattataatgttagatgggttttgaaaatttaaagtttgcat
>CL3385CT3905CN4180
attaaaaatagtattaagctatctctgggaagatatgtggcggctacatgcctctgagctgtaaaggctacattgtggtggacaatctatccttttacaaaatgtgacttacttatagtattttttcagttacaataccacgggtcaattccatgggtgaatgaataccatgggtggatatcacaataccatgggtcaattccatgggtgaatgaataccatgggtggagcacaataccatgggaaaataccatgggtgaaagaataccatgggtggagcacttacaataccatgggtaaattccatgggtcgatgaataatatgcgtggatgagtaccatgggttgatgccatttcccattcggatcattcctccctcgttaagaagcaatggtccscwwkgskttgaggattcttggcttctgagcattcgaaatcgtggtagcctgatccgatcatttaccctgtagaatccttrmatymgskmcrrkaaaagccatggcagttacatttccaaatctgagcacrgaggctggcctcaagcatcttgatgaatatcttctttcaagaacttttrtaacgtgggcatcaagctacaagagatgatattactgtctatggcgccattagcaaagcccctggacctaactttcctaatgtgtctmggtggtacaaccatatcagtgccctactggcttcgagttttcctggtgagcctatcggtgtagaaatagaaggagcagctccaactgttgcaccgkttacggrggctacaactgagtctcctcctaaagatgaggaagmtgatgatgacttggacctctttggmgaggagaccgaggaagaaaagaaggcagcagcagaacgagaagcatctaaaaaagcatcaagcaaaaagaaagaaagtggaaagtcttctgttctattggatgtgaagccttgggatgatgagacagatatgcaaaagcttgaagagactgtgaggagtgtacaaatgcctggcttattctggggagcttcaaaagcttattgctgtaggatatggcattaagaagcttcagataatgatgactattgaagatgaccttgtgtctgttgatgatcttatcgaggagcagctaactgttgaaccagcaaatgaatacattcagagttgtgacattgttgcatttaacaaaatctaatgatgcaggaagctcagtttcaaagagactgcacaatgacctttagaggacattttttatgtattgttctttttagggactaaaaaaccattttgctgagttggataagtgtacgaggaatgaatcttttggcatttgatgagttyttttmaggccatacatgcgttgataatggaactaygttgaaatttatttgtaattaaagcgttacatttatgatcgttttttatatgagaaacacataatctggcattcaatgtggtttaaaaaaaaaaaac
>CL3385CT3909CN4186
ctcttctctcgtttctggaactgctgckyykcwksammwrctsywyymcmwmmymcwwytcyywwycswmwycswmwyckwmatcgrcatggamacrcctcttcacctcctcyttcttttattrgcctcytcggcagctcktgyttctgcaaatttctacaatgatgtcgacattacatggggyaatgaksrwkctamamkmmttgacaatggacaasagttgcagyttackcttgaccgctcttcwggkyrygrkattcaatccaagcaagagtatctatttgccaagattgatatccaaatcaagttggtacckggcaactctgcargcacwgtsactactttttatctatcatctcaaggtcccaaacacgacgaaatagayttygaatttctgggcaaccystcyggagatccttatattttgcacactaatgtctttgctcaaggccttggtggrcgtgarcarcaattytacttgtggttcgacccaaccctggayttccacacttactccgtgctctggacatcaaaccaaatyatattttctgtagacggragtcctrttcgrgtgtttaagaacagggagacagagttgggyaaagtggatarcaattatcattatcccaarasccaagcaatgagsgtctactccagcctttggaaygcagatgattgggcaaccagrggtgggcttgtgaagaccgrytggactaaagckccytttgttgcawccwtycgcaatttcartgctkcyrctrytycttctttygaygccgckgcagaggaggykgckttggaatcraaccaagaacagaggcagaggctssagtgggtraggaakaactacatgatctaykmttwcwktskwkwyaccaaaagattcccacaggswyysmytcyykaatgcaaatgaaccctcaattcawwtcsattccattgaattcarmgaatgaattcttctggatacctgacccttccacccattctttcctattacatgatctattctttcattctttttcaggcacacatgacctwttctttcmttctttttcagrcacacatgayctawwcyttcattcttttyywkmcacwyakramwwkwwmyttymwwytwttyywkmcwmwyasawmwaktctttcattcttygtcagaaacacacaaacagaaacgcatgtaacacaatcaattcwttttgggtactggtaatacaaaatcgagctcgagattcttttgatgattcaatggccacaacgtttcctttatggtttttctgacaaacagaaacgcatgtaacacaatcaattcattttgggtactggtaatacaaaatcgagctcgagatc
>CL3494CT2309CN2482
gagtcaagtcatcaactaaattgcaaggtattgttgcaatcaatctctaatcaagaatggctttagcttcatccgcccaagcagccaacattgctgctcccgctcctgcgcatcgccctgcagctgccagatcctcatctttgagccgctcacttccctctgttttcaagagagctgaaatatcagagtttgcggggctgaaaacgacatctggttgyatcacatatggaagacaagcacgggagaacaacctcagcctcyttgatgcggttgcctcgcagcttgtagctaaggctggaaactcgggagccgtgagrggagaaaccgtcgcaaagatgaaagtcgctatcaacggattcggacggattggccgcaattttatgcgttcctggcatggccacaagcgctcgtctcttgaagtagttgccatcaatgacactactggtgtggaaaatgccgctcatctcctgaagtatgactcaattctgggtagatttgatgctgatgtggacggcgtatttaaaggtggtgtgaatggttrcagaagcatgaacgtgggtgggaaacaaatctttgttctttctgagaragacccctcscwattgccatggaagsacctcggtgtcgaccttgtcatygaggcgactggaaagtttacagaragaacmcaagctcagaagcacattgatgccggggctaaaaaggtgatcattacagcatckggcaagggcgaagatatccccacatatgttgtgggagtcaatgacagcaattattctcacgacgatggcaacaacatctttagtaatggatctggcasrrkarrytsmcwtsywmwrywawtccaaacyytagacaaagagttcggtggyatagtgaaagggactgtctccgcaacactttcatataccagtgatcagagtctggtggatgcaatacrctgtgacaggagaagagcaagagcggcggcgctaaacatrgttccaacgagcatcgatatatctattaatacactatctcgagtgctgcccagcactgtsaatctcaagggcargttcaacggcattgctatgcgcgtgcccacccccaacgtktcggtggttgacttggtggtcarcgtggtgaataagaacttcacggtagaygatgtgaagaaagccttcaagaaggctgcttccgatggacccctccatggtattcttgcagtgtgtgacgaacacttggtgtccacggactttcycggttcccatgcttcggccactgtagataacacactcaccatggtcatgggagacgacatgattaaagtggtcgcytggttcgacaatgaatgggcttacagccaaagagttgtrgagttcgcrcacasggtgcacgcaaaatatgcagcggcccacggcgaagttctcrttcgtgaggaagagcaaatgtgcagggtcgatacagagcacattgaatgcaaaatacacgacgtttgaatttaattagygtttcctacaccccttccctcatccctactttaatggmgcttmcctactcgtttaatcaatgaagtttcttcttttatgtgcttttctgttgttttggtttgatgttaaagaggtttcatgtaatgctccttccaattcttgttgttaaggctgagcttccgtcagtaggctgcagaataaaaaaawkgrwrwtggatcaaggggttattaaaaagggtaacgcaatrgagctgtttttattatyatatttgaagctccagcttgatcggrttttatatatttaagctgttagaatgatccctttgwggtttttasacaggccacaagttasgtgtgagtcaaaagatatgtgtgatgtatygtaataatawwwyyktyrtywwwmwtaaaattgttattttatakc
>CL3644CT3601CN3853
ggaataaaaaagattagggtttgtatgaattgttarcaggttggtaaagccagactgagagtgagaattagcttygggagyagcaggcgagaamttaagcaatcatgttggataagatatgggatgacactcttggcggcccgcagccagacagtggcctcaggaggcttcgcaataattctaatttcaacmctacccaagcatcaggagcaggcaaaatgcaggtgagatcagtagatgtkgaggagwtgaatctaaaagaagggagtgggggaattcgtgtgattggaaagccrcagaaattctcttttcaacgctcgttatccatggaaaatagccctccatcttcaccaactgcagcctcttcctcatccgcttcatctactccacgagatcgggagaatgtatggagaagtgtgttccatcckgggagtaatatcaataccaagacaattgggtctgaaaaattcgacaaagcagaaccacagagccctacggtttatgactggcyctacagtggagagactagatccaaatggcgttaaagaccacctccycttaccaggatctccagcttcttgaatccatgcatggtgatgcatgcagtatgtatmtattttcagtccagacagtaawtatgtacagtatgtttccttgtttagctgaaaaaaatatcttyagtgtggtattgtagttactagaaatttgcaacaatggctttcagstggtattgtaattaccaggtatctgcaatatctgatagtgaagtatcgtggtagtggtaggacaagtcaagccttctctagttcgctcttatctgtgtatgcttatcatatttcctaaatgaattatataaattttggttgaaat
>CL3781CT1443CN1547
cccagcagcgcctgatattcgcgggaaagcagctggaagatggccggacgctggccgactacaacattcaaaaggaatcgaccctgcatctggtcctccgactgaggggaggtgccaagaagcgaaagaagaagacctacacgaagcccaagaarctcaagcacaagaagaagaagatcaagctcgctgttctgcagtactacaaggtcgacgactcgggmaaggtcaagaggcttaggaaggagtgccctaaccaggagtgtggggcaggaaccttyatggccaatcatwttkacagrsattwcwrkrgcmwrwkkkggmtkmsktayrwcwrmmasamakgtgatgagtaatttttagggttattagggtttatgggctttttcratcgagggcgaaaacatttaatttttcaatgtttgagatcagtaytcttgctggtctgagaaatcttgtktctsgaattttttaatcttatttatcatgtaaacgtgastaagcactttaaatgaatacttttcttcaawtttttttttcggatagattctgttacat
>CL3799CT4407CN4750
ctccattgccctgttctgtctcttctttttgtgttggttttctgcgagtccactgtttttcagttgaggttttatccttccgagcgttctgtctttcggtgttgcaagttttaatttgcaaagatgcgtgagatcctgcacattcagggcgggcaatgtggcaaccagatcggtgccaagttttgggaagttgtctgtgatgagcacgggatcgatcccaccgggagataccagggcacttccgatctacagctcgaaagggttaatgtttactacaatgaggcgagctgtggtagatttgtgccccgtgctgtgctmatggatcttgagcctgggaccatggacagcgtgaggaccgggccttatggccaggtcttcaggcccgataacttcgtttttggccagtctggggctggaaataactgggccaagggccattataccgaaggggccgagctcatcgattcagtgctggatgtcgttaggaaggaggccgaaaactgtgattgccttcaagggtttcaagtgtgccattctttgggaggaggtactggatctgggatgggaacccttttgatctccaagatcagggaggagtaccctgatcgaatgatgcttaccttctctgttttcccttctcccaaggtgtctgacacagtggtggagccttataatgccacactctctgtgcatcagctggtggagaacgcagatgagtgtatggtactggacaatgaggccctttacgacatctgcttcaggactctgaagctcacaactcctagctttggcgatttgaaccatctgatatctgcaacaatgagtggagtcacctgctgcctgaggttccctggtcagctgaactcagatctaaggaaactggcagtgaatttgatccccttcccccgtcttcatttctttatggtgggatttgccccgttgacttcacgtggttcacaacaatacagagccctcaccgtyccagaactgacacaacagatgtgggattccaagaacatgatgtgtgctgcagatccacgtcacggcaggtatctgactgcatctgccatgttcagaggcaagatgagcaccaaggaggtggatgaacagatgatgaatgttcagaacaagaattcctcctactttgtggaatggatccccaacaatgtgaaatccagtgcatgtgatatcccgccaaaaggcctgtccatgtcgtccacgttcattgggaactcaacatccattcaggagatgttcaggagagtgagcgagcagttcactgccatgtttaggaggaaggccttcttgcattggtacactggtgagggcatggatgagatggaattcactgaagcagagagcaacatgaatgatttggtgtctgaatacatgcartatcaggatgctagtgcagaggatgatgaatactatgatgatgaagaatcagctcaggaaagctagggcagaagcttacgcaatgccatcgacaaccgctagttgtttcaatgcctagtagttgtttgtttgtggatttcatttgcatttcttgttcyttyatggtctgctcagctctcatcgaaggttttggcattgaatrcataaactttktatacaactcctacattatgtccttggttttgttgatcatattgaaatattgacragattttgaatttgttcatctcatataaacgtcataattgaatttttatttkmktcaatatttcacgtgatctctatatatttcatgtgaacggcaatgataacaagatagattcattgt
>CL3825CT2549CN2741
cttatttataaaaggcctccaagacacagccttgaatgaataatcattcatgtcagaggcagcattgtgcacctcttcacgaagagagattcttccaacttgagtacaagtaaaactatattttagaattgttctatctttggaaacaatggagaaattccatattataattgccataaaatatagaatcactwaawmycytmgatgagtggagaagcaaaaataacactgcagctagggtttttagggttttgtcgcagaacatacaaggtttaacctccagcacctgaagattatcgttcgattcctacgttcgaagctgagaataactttatcaggcagatcattccaagagctttccaacgacctcaagaatgacaaccgttgcgcagccacgaggtcctgcgaagacagagaaatacgtcgataacaagcgcaaggacgatatccgtcaggccaacatcgtgtccgcgaaggccgtggccgacgctgtgcgaaccagcttgggtcccaagggcatggacaagatgctctgcacagctacgggtgacgtcatcattaccaacgacggggccacgatcctgaacaagatggaggtcttgcagcccgctgcaaagatgctggtggagctttccaagtcccaagacatcgtggccggcgatggcactacgacggtcgtggtcgttgcgggggcgatcttgaagcagtgcatgaacttgctcgacaagggggttcacccgacaatcatctcggaggccttccacaaggcttcggagaaggcagtcgaggtcttgacagcaatgtcggtgccggtgcagctaacggatcgggagtccctggtgaagagcgcgagtacctctctgaacagcaaragtggtaagtcagtactcttcccttctcgctcctttagctgttgacgccgtyttgaatgttgtggaccctgcgaagcccgatatcgtggatttgagagacattagggttgtcaagaaattgggtgggactgttgatgatacgcagatgatcgagggtttggtctttgataaaaaggttagccatactgccggagggccgactagggttgagaatgctaagattgcggtcatccagtttcaaatttcgcctcccaagaccgacattgagcagaacatagttgtgtcggactataccatgatggataggatcttgaaggaggagagaaattatattctcgggataattaagaaaatcaaggccactggytgcaatgtgctgttgattcagaagagtataytgcgcgatgctgtgaccgayctttcgctgcattatttgtcraaggcaaagatcttggttgtcaaggatgtggagagggatgatatcgaatttattaccaagacactgaattgtttgcctattgcgaatattgagcattttagggaagagaagctgggatatgcggatatcgtggaggaggttacggttggggatgataggattgtgaagrttactgggataaagaacatggggcggacaaatacagtgctggtcaggggctcgaatcagttggttttggacgaggcagagcggagcttgcatgatgcgctttgtgttgtcaggtgtcttgttaacaagaggtttttgattgctgggggtggtgcgccggagattgaaatgtcaaggcagttaggtttgtgggctaagactttgcagggaatggagagttattgtattcgtgcgtttgctgaagcactagaagtcattccatacacgctggctgaaaatgcaggtttgaatccaattgctattgtcacagaacttcgaaaccggcatgcgaatggtgagataaacacaggcattaatgtgaggaaggggcagataacaaacatcttggaagagaatgtggttcagccgctactggtgagtactagcgcaatatccttggcaacagaatgtgttcggatgatcttgaagattgatgacatcgtgacagtcaggtagagtggttagcttgtatgcagagaggttcgtgcagaagagtgtcagcttctgattttttagaaatctttcagaaggtgtttttatcagaatcttcaaccgtgaggattagctgttgcagcctacaggataattttctagttctaactattacaggatataactccaagacaaggtaatagtaaacataagctttgagttgtatttgatgttttttctaattaatgattctgctgtgaac
>CL392CT515CN563
mssktggacagrgatttggagctcagaacgtgagaactggtctgcgaggaaatcatggatacaggtgtgaagttggcagttgtggtgaaagtaattggccgtactggatcragaggtcaagtkacacaggtccgagtgaagtttttggatgatcagaaccggctgatcatgaggaatgtgaaaggacctgtcagagagggtgatgtccttacccttctagaatccgaaagggaggcaagaagattgcggtgatcatattattccagattatagattggagttgtagtgatcatattattaagattgtagatttgagtttttcaatgggttagttttctagcgtttgcttttcttttcaatgcaaawagaccacgtgcaaggcactaaacggtttgtgataatgtttaaatttgttttggaggattaagacctatcttatttttgaggagggggrgttgsarccatatttatggattgaaattgaagttaatacagttacagawwwwwwtgygaagaagcattattatagagctgtgcttgtttcc
>CL3970CT4028CN4356
agggaaaccctcaaatactcgtcgagttccgcataaaagcccgcagacggtcgtctctggagatagcttaacgtacgcagagtgattggctgtgtaaagacgtttattttcaggtggtttgcaggcattttttgtatggtstccatggatcggagatggattccattgcttttggctctgctgtgcctaatgtcaccgttaaatgccctcgtttccgcttctgaatcgactttctatgaatcttttgacgagtcgttcgaagggagatggatcgtatcccaaaaggaagattataaaggtgtatggaagtacgaaaagagtaaaggtcatgaagactatggtctccttgtgagtgaagtggccagaaagtatgccatagtaagagaattaccagagaccattgaccccaaggaygggtcactggtgttacagtatgaggtccgcttacaaaatgggctggagtgtggaggtgcttacttgaagtacctacggcctcaagaagctggatggaaaccagcagagtttgacaatgaatccccctactccatcatgtttggaccagataaatgcggtgctactaacaaagtacacttcatcttcaagcacaagaatccaaagtccggggaatatgttgagcaccatctcaartatcctccatctacgccctctgacaagaagactcatgtttattcagccatcttgacacctgataatcaagttagaattttaattgatggcgaagagaagaaaaaggcaaatcttttgtctgcggatgattttgaacccgcccttatcccacctaagacaattcccgacccagaggataagaagccagaagactgggatgagagagcaaagatccctgatcctgatgcggaaaagcccgaggactgggatgaggatgcaccgatggaaattgaagatttggaagccgtgaagccggaaggatggctggatgatgaaccagaggagattgatgatcctgaagctacaaagccagatgattgggatgatgaagaagatggagaatgggaggcaccaaaggtttctaatcccaagtgcgatgaggcaccaggatgtggtgaatggacyagacccatgaagagcaaccctgactacaagggcaagtggtatgctccgatgattgacaatcctaactacaagggtatctggaagccacaagaaattcccaaccctgagtactttgaattggagaagcctgatttagaaccaattgcagctattggtattgaaatctggactatgcaagatggaatcttgtttgacaacatacttatcacacatgatgagaaggttgcggaggagtacagaaagaatrcrtggaagggaaaatttagcaatgaaaaagaagaggaagatgtggatagtcctctgccgggagagctctctggtttccagaagaaaatttttgacgtcctctacaagatcscaaacatcccattcttggatgcatacaagttgaagattattgatctaatcgaacaaggtgagaagaaaccaaatttgacaataggcattttagtggccgttttggtggttctgttgacaacaatttacaagctccttttcggtggcaagaagcaacctgttcagaaggtagagttgaaaagtcagcccgagcaggatgcttctgcttctgagaataacaaagaagattcagatcgtgcagcagagaatgaaaaatctgatgcagcagagaaggaaaagtctggagatgaaaatgaaatagaaggagaagatgcagctccccgcaggagagtaaggcgcgagacataaatcstagttcactgaggaaaaatttcggacattaaagttcagtgtatggaatgaacaaatctttcaaaattcatccatctgtttttggtatgtaagtcatagataaaataggaggaacggtcagagaatctgcatccccatcatgcgtggtggatttggataacattttttccagagttctgtttctaggtgtttgttagacattggaagcatagcttttttttatttttattttgcttattgaaaatgagctgacctctagatgtgttgtaaaaccccactcatttgcgaaattgttatcattaatttacttgtaccactctgttgggaatagtcatgggatgtctgcatytcctacc
>CL3997CT20CN22
gacgccttcttggtgttattaggtttgcagaaggcgtcgggtggggatcaaggatttctcmtycwmctcwtmytgagcsgatmgyagagacatcatggctcgtggattgaagaaacatttaaagaggctcaatgcwccyaggcattggatgcttgacaaactyggtggtgcttttgcaccaaaaccatctcctggtcctcacaagggsagggaatgcctkcckcttgtkgttcttcttaggaayaggctgaagtatgcyctcacataccgtgaagtcatagccattgtaatgcaragrcttatwtctgttgatggaaaagtsaggacagacaaatgctatccygcagggtttatggatgtcctgtcrattgcaaaaacaaatgagaattttaggcttctttatgatkcaaagggtcgtttccgcttgcattcaatcaargaygaagaagcaaagtataaactttgcaaggttcgttctgtacaatttggagataagggtatcccttacctcaacacytatgatggacgcacaattaggtacccagatccattgrtcaaggccaatgatacaatcaagmttgatctagagacaggcaaaatcaaggagtttatcaagtttgatgttggtaatgttgtaatggttactggaggccgtaacagaggtcgtgttggaaccattaagcacagagaaaagcataagggtagctttgagattattcatgtgcaagatgctgctgggcaggaatttgccacccgacagggtaaygtgttcactattggaaaaggcacaaagccttgggtttctttacccaagggtaaaggtgtcaagctgtccatcattgatgaggccaggaaacgcaatgcagctgcaactgctgcagcmtaagttttgttcattagaaaactcgatagtttttatggtcagaatttgttagtttactctgactattatcggaaactttgttgggaaaacttaggagctaccatcrttttacttctgaacgaaaagggttttattttgcatttttaagtgcagctttgaggttctactgctatctaaatattttatttttttgacatcaattttccagaccagattaaatgcaatgcagtatattttg
>CL4036CT1289CN1384
agtaatgcttacagccctgtccaagatgttgctgattcatgcaggrctggagcagcaactaatgttatatttgggttggctttgggatacaaatctgttattattcccatatttgctattgcagtaagcatttttgtcagttttagtttggctgccatgtatggtattgcagtagctgctttgggcatgctcagcacaattgcaactggattggccatcgatgcatatrgaccmatcagtgacaatgctggtggaattgctgagatggctggcrtgagtcacaggatccgtgaaaggacagatgcccttgatgcagctggaaayactaccgccgccattggcaagggctttgctattggttcagctgcattggtgtcacttgcattgtttggagccttcgtcagccgtgcygcaattcaaactgtggatgtcttaacaccaaaagtgttcattggtttaattgttggggcaatgctyccttattggttctctgcaatgacaatgaaaagtgttggtagtgcagcactgaaaatggttgaagaggttaggaggcaattcaacaccatccctggtctgatggaaggtcrtgcgaagccagattatggaacttgtgtgaagatatcaactgatgcctcgctaaaaagagatgattcctcctggttgccttgtgatgcttacacctctcattgttggtactttctttggtgtggaaactctatcaggtgtccttgctggtgctcttgtatctggtgtgcaggttgctatttctgcttccaacactggtggtgcttgggacaatgctaagaagtatattgaggctggtgcatcagagcatgccaggacycttggtccaaaagggtccgatccccacaaagctgctgtcattggtgacaccattggagacccattgaaggacacctctggaccatctctaaatattttgataaagctcatggctgttgagtcactggtgtttgcacctttyttttgcaacccacggtgggttgctgtttaaatttttctagttgcagaaatccttttcaagytgtactagtcggcatcatttttctctttgagtatgacgagcaaagcctgtccgaaacgttatgattctyggtggatattgccagtggcaggttctgttcagaatgttagtttttttaggtaaatgcctgaaggaggtagtggttctggttactgtgttattgcaactattgggtcaaattttgtattgccaattttcatgaaatataaactatttc
>CL4046CT1812CN1944
attgcggtaaattgaggtcgagttacgcgatctgtcggtcgccaaaggaacccacgctctgggtaaagtcacgagatcgaatctcattcgataaaaggcaagccagaagaagaagaggtccctgaatattggcattaaggttcaaaatcttcctagatctggcggagatctcgcctgtcatggcgakgrrwmggmwykgkttggttgytttgttggcattggcactgtgtttgaatgtttcactggcgtcgaagaaratgaagatctgcgacaagggatgggaatgcaagggggtttattgctgcaaccagactatatcggaaattttcacagtggacaatttcgaacaactcttctccaagaggaataccccggtggctcatgcggtcggtttctgggattactattccttcatcaacgcggctgcacagttcgagggcataggatttggtactactggaggacaggtgatgcagcagaaggagcttgcagccttccttggcaatgttgcagctgaaacttcatgtggttacaatgttgctactggyggtccaactgcttggggtttgtgctacaaagaagaaatgagtccggaccagctttactgtgatcaaaattttctatacccttgcgctccaggagccagttaccatggacgtggtgccctgcctatttactggaactttaactayggaccgattggtgaagcactgaaacttgatttgcttaattatccagacatggtgtcaaacaatgccacgataggatttctaactgcaatgtggaggtggatgaatcccatcaagccaaaacagccctctgctcatgaygtaattgtgggtaactggaaaccaaccaaaaatgacactctatcatataggctccctggttttggaatggtcatcaatgttctaaatgggggtttagagtgtgggaaaggggatattgatgcaatgagcaacaggatttcacattacctgtattkccttgatttgatgggcattggrcgagaaaaagccggtgataatcttgattgtggcgagcaagttcctcytaaccctgtatcaacttctgccacctctcgttagcgggcagtctgtagttttatctatccaaggccatccttgatccaattgatagtagcgtaaataaaggagcatgcctttgaccaytatgtgtattgtttgggctctttatttcacagttaggaagtttggttccgttcagtgatgaaataatagaatggatctctcttcctatttgtaggtgattgtgataaggtttgttgccggttatgtaaaatataccagcagcgctttytaagacgctatttgtgcaatgacttawwttaakwattgtggatcacatgatcwaaayatgttatttgtt
>CL4048CT54CN62
agccatggccgcaccaaaaataattctgctcgtgctctgcctttttgcttcagccatagcatatggagattcaaccgactctgaggggacctgcgtttacacagtgtacattaggacgggcagcatatggaaggcgggaacggactccaacattagtctcgctctggtggatccgctcggcggagaggtgttcatcgacaatttggaggcgtggggcggcctcatggggccgggctacgactattttgagaggggcaacctcgacatatttagcggccggggaccctgctttgcatcgcccccttgcaggatggtgttggcgtcggatggcacggggcctcaccatggatggtactgcaactacgtggaggtgacctacacaggccctcacatctcctgcaaccagaaactcttcaccgtcgagcagtggctcgccaccgacactgccccctacgatctcaccgccgtcaatgatcagtgctcatatgaccagccggctatcgcccagctgtgaaagctgcgagaactaccgctcatttcaccgtctttctgcaatcagttttrgggtttgagatcattgtagcggaataattagtatgtgkacgttgatcctgtaatgtagtcagatcggaggatatgaagccctagtcagatcggagaatattgcgcattaatgtagattagtcytttggcattaaattctgtcagatttggcattaaatggtgccttggttgcacactatcgtgtaacaaycatgtatcctttcgctggaccacgtggwwwwmwmwsktktkmwwwawatgttttctttatatttggcmagctggcatgatctgtctggaataaataaagaattatgryrtmtatttggacaact
>CL4074CT3229CN3464
cttcacagtcgcacgaaatggggttaaagattgactatctagttgcctgcttcatactcctcwatatttctggtggaagtggtgttttttgcaacaacttttactctctttaacaaatgcaagcattcggtgtggcccggaatccagcccagcgccggcagacccgtgcttgccaatggtgggtttcgtttaatgccgtcacagaccgtgtccatcgttcccccttcggaatggtcgggackaatatggggtcgccacggttgttccttcgatagyaayggaaaaggcgtttgtgccaccggtgactgcggaggccaactccaatgcaacggtgccggaggcgcgccaccagccacgctcgccgagttcaccctgggcacacaggacttctacgatgtgagtctcgtggatggctacaatcttcccattgccatagctacccgcaaaggctccggtaaatgcacatatgcggggtgcatcagtgacttgaacctcaactgcccgccttcacttcaggtgaagaatgagcagggctgtgtcatggcttgtaagagtgcctgctttgccttcagcacgcctcagtattgttgtacgggttcctatggaaatccccagacatgcagacccactagtttctctcgtctatttaagaatgcgtgtcccagagcttacagttatgcctatgacgatccgagcagcttggttacatgctctggggctgactatcttatcaccttctgccctcrtggatagcgacgctgcaaacgctttccacttctgaacatttaagagcagctatttggctgtttaagaccttagttgcttgaagaaaatgtaattgtaatttgtgatcactcttcatttataggtagttgtattttgtgatyatttttcactttgggcacttgagagcagctatttgggccataaaatcatagctgccatgaaagtgtagttgcaatatgtagatttatggcttttgtgcagacaataggcatggcttaggttgatattattagctactttatatgtatttcagttgtaatgaagccaaatttatagtaagccaaggtgcaagctatacttaaatcaaatctttcttattttg
>CL4227CT3462CN3707
gaatcctgaaacctattcattgaatcgaggaactaccgagaactggccggggcgtttattcattgactgtgaggtggtctttcgataccatttcaaccatggcggacgtagatggagatgtgaccgccgcccagcccaaaaggaggacgtttaagaagttttcgtaccgcggggtcgatctcgatgctcttctggacatgacctcagatgatatttgcaaacttttcccagcccgtgctcgtcgaaggttccatcgagggctgaagagacarcctatggctttgatcaagaagcttcgaaaagcraagctagaagctccktctggtgagaaaccagaacctgtacgaactcaccttcgcaacatgattattgttccagaaatgattggaagcatcattggtgtttacaatggaaagaccttyaatcaggttgaaatcaagcctgagatgattggacattacttagcagaattttcaatttcgtacaagcctgtaaaacatggaaggcctggtattggtgctactcactcttccaggttcattcctctgaagtaggactttgrmcttggtttgaactctttgaakattgtcrtggtggcacattatttgtcatcctgkgagaaccyagtttgagratttgtccttttttattgyttttgtttcactcataaatttgagragcatactctccagttgcatcctctaaatgcatcatttttgtaaacacaacattgtttgggggtttttatgcgttttgaatttgagcttgtcattgctcattattaatttgagacaaacattatttatatctttcataggaggttagatcacattaaattatcaaaggaaacaaatggcaggggaatggtgatatatcttggaatatggataagaatttc
>CL4244CT2346CN2522
agagagtagagggctccgatgggcacaactgaggtcaggtagacctcccttgacattccaattggctcaacaagtttcaggactctcaccaacactatggcgaggaacgaacagaatgccatgtggatcatggtcaggctaatgcagcaaaaaacctgaaatgggtatcagcaaaacactgatatctcaacgcaacatagaacttcgagcccaaatgtggcacccaactgcggatctgcagtaatcagatcgggagaaagggcttcaaccccagcagagaccgatcagatcagcgagctaggctarttcctactgagctcaatatcgaagatataatcggtaatggctcccagcatgactaaagtcttgtgcatatatgtgcttgcwttgagtttgyttctctgtaacgtggaggcgagggagaacagattctttaacaaagggcctgcctacgacaaccctaatggcggatcaaataccgccgggtacggagaaggctacgtcaccrrcggtgtagataaagcttacgggkcaggttcgggcaatgtctacggttcttatcgaggcmagggaaacggtaatggatatggatatggcgacagcgagrcttaccacggtgattttggcggtagagccggctatggagaagccgggagyggctatcgttccggttctggtagagctggtgaatactattcacaaaacaatgccgggaacgtcgctggtgccgcatataaagagagttttggtaacggcgctggttatggcgcggactctagctcccgcggcgcagtttatggttcgggatctggttctggatccgactccgactggcgtggctctaatggtggctatggtcawggtggtgaccaatacgcctcaggctacgggcggacgatyggaaaggaatggcgcttaccgttcaggttatgttggtggctatgtcaccggttccsgtagccgtaatggctacgaagcgggctcyggcattggcamcgcagaatatgttgccgacaatggttattacaaggaaactccctaaatagatcctacttaggaataatgcstcgtcaagttgttcstcatctatatgactctgttttgttttactgataagatggcccggttttgatgtagaaaaatgaaataaaaatttaatgattccaacgttcagtctcctgttaatttggaatttacgtggcaatgctaatcaattgtaaacttgtctctattt
>CL516Contig1_07_contig1
tcaggaaacagctatgacctttgaactgtctgcggacctcttcaaccatttttaatgctgcttttccyacacttttcattgtcatagctgaaaaccagtaaggcaacatggccccaatgagtaaaccaatgaacactttgggtgtaaggacgtcaactgttgaaattgcggcccggcttacaaatgcaccaaacaatgcaagagacaccaatgcagctgagccaatggcaaaaccctgcagaagaaaaatatattaatacacagccctctatcaagraattacaacatacataacgaaataakacatagaagcatcaatttccaacaaatattggaataaactgcatcttaccttgcctattgcagcagtagtatttccggctgcgtctagagcatcagtcctttcacgaatcttatggctaaagccagccatctcagcaatactggccgtttt
>CL579CT34CN37
ccttcatcaacatattcacatttctttcgctggttagctgcatagagccgaagcattgttttgagatggttatcaaaggttattcgtcagtaaatattacagtggccgttgtactgttgctggtttgcctgtacctcgmagcggcggaggccggggagaaaataggtcacgggaagatcagtcaccttgcatttctatttccatgacttagtgggcggtaaaaawktgacggctgtggaggtggcctcggctcccacgacggactcgtattttacacagttcggtttggtgagagttatggacgactggctgacgaaagggccgaaggcaacctccaaaatggtgggaagagcccagggtatctacgtttcctcctgccaacacagagtccagctgctgatggcaacgacgtttgttttcgagagtggcaaatacaacggcagcaccctcgccatggtggggaagaatgcggtwttcgatgaagtgagagaaatgcccatcgtgggaggcagcggcttctttcgtttggctcgaggctacgccctcgctcgcacccattcctttgatctaaatactggcaatgcaattgtcgaatacaatgtaaccgtgctccattactagccctgtatccatttgtttttgtggctgtttagggtttatattttctttmtctaaataatggcaatgcaatggtcgaatacaaggtaaccgtgctccattaytagcccttgcaaggtgcccgtttgtttttgtgactgtgtagggtttatatttcttcatgttccgtgcatctgtttgcgtggcyatgtagtgtataatttcgtcgtgcttgtaatttcgctgaaggtacactctttactatatgcactttttgtcgacaaggttatccatgtactctgttaaatttcttctgcaatttatggcgggcatgtgatagctttctttccwrmwmwrrwwsttctataacaaatttcactattttc
>CL5CT4076CN4405
gtggagaaagrgcagccrggwrwsrrsrsgrraaattatacagttaaaacgcgaagatgcctcactctgcagtttggaattctcaccccaagaaatatgggcctggttcccgaacctgtcgggtgtgtgggaacccacatggcttgattaggaaatatggtcttaattgttgtcgacagtgctttcgtacttattccaaggacattggatttgtcaagtatcgttaagagacggagtctaggtgaacgagctgcagatcattccatctttgcgattgatctaccctttcgtttttgttcggttgcttttttgtgatgttgctcgagtttcgttcagtcattctagaacccagtgatggagagagagaaatattcgatgaactgtcaagttttattcttagctattacaacgatttataattatagactgaagkttaggttatatttgttgagatttaggagggattaattgaatacggttgaggaacggaatcatgtttttgtagtccatttaaaccygcggtcaattttatgcgaaagtacttatcttgattcct
>CL708Contig1_02_contig1
tgaccattgagattatgatccacccacaatcgataattcattcaatgattgagacccaggtaagatrygttgtctagcaaatatacwtgtgttcaggktctgtctgttgtttctgtcacgatcaaattcttttctgatagaggtttggctgtttttatctaccaggattcctctgttttagctcaactgggttggccagatatgcgattaccaatactgtatacaatgtcatggcctgaaagaatatcatgctcggagataacctggcctcggcttgacctttgcaagtatgtgtttttactcaagctggttaacctgyatatcctgattagaatggaaaagactggttatgagaaactgtttgtctgaaaakttcaatttttgtgatttaacatagttacaattttgtcttctagtgtttcttttgctgaatttcctataaagctgtacacacatactggttcattgtgtcatggataagtgaaacyttttatggttttatgcagggtgggttcattaaccttcaaagctccrgattgtgtgaaatatccttcaatggatcttgcttattctgctggtaactg
>CL813Contig1_03_contig1
ggaaacaatgacctgaaattattgtggatggggtgtccggatttcatattgatccttaccatggggattctgcaagtgaccgcattgctgacttttttgagagatgcaagacagatcccagttattgggtcaagatctctgatggtggcctacagcgtatttatgagaggtaagttckgggcctgatttcatggcacttctttcttccactccttgtcacaaccaaggtttttgtattatttggtaattatcagtccacttcaatgtgatccattacattttaagttaccatgcctaggagatagyggtgacagttgggtctttaggatagtagtactattattagtatattgttagtacaggtgactgagattggtgtcgggaattgatcgtttacaggtatacgtggaagatttatgctgagagattaatgactctgtctgactggctttt
>CT_1127_contig1
tttgatggggttggagagtcttaggattctctgaaaccagcaagaagctggagttctttgtgctgtgaaatttgggtgattttttggtggagcagatggccaaggagcaggcctttttgtctactgagattgtgaaccagggagtgcaggaatcaggcccaaatgctggatccwtgacattttctgttagagtcaggagacggcttcctgactttctacagtctgtgaatttgaagtatgtgaagctgggataccattatttgatcagccatgctgtttatctcttctcagtgcctgttctgctgctggccttcagtgcagagattggtagcttgagccagcaagatctatggaggttgtgggagcaaccccactttgatgtgaccaccatgctcacgttctctggggcaacagtkttcatgctgtgcctctatttcatgtcgcagcctcgttctgtttatctggtggactttgcttgyttcaaaccatcggatgagcttaaggtctccaaagaggatttcgtatcccttgccaagaagtccgggaacttcgacgatgccagcctggagtttcagaagagaatcctggaaagatctggtctgggcgacgaaacctacttgccaaaagcagtaatgaacccgggactgtgctccacaatgaaggagggcagagccgaagcagaaatggtgttgtttggcgtcctggacgaattattcgagaaatgcaaagttcggcccaaggacattggaatcctggtcgtgaattgcagcctgttcaaccccacgccctctctgtcagcaatgataataaaccactacaagatgaggggcaacatcctgagcttcaacctcggaggcatggggtgcagtgcagggattatatctctggatctggcacgagatatgctgcaagcccatcccaacagccacgctgttgtggtgagcacagagatgatcacattcaactggtacacaggggccgaacgctccatgcttatgcccaattgcttctttcgcatggggggagcagcaattctgttatccaacaagagaagagaccgcaggagagcaaaatacagcctgtcacacattgtcagaactcataagggggccgatgacagaagcttccgctgtgtgtatcagcaagatgataaacgcaagaagggtttgtcagtttccagagacctgctagaaattgggggccatgccctgaaggccaatatcacaactaggacccctggttctgcccctgtctgaacagctactatttcttgccacacttattggcagaaaggtcctaaaaatggatcatgtcaaaccctacatacccgatttcaagctcgccttcgagcatttctgcatccatgccggtgggaagactattctggacgagttgcagaacaatttggggctcaccaacaagcacatggagccatccaggatgactctgcacaggtttgggaatacttcaagcagctcgctgtggtatgagctggcctacatggaagccaagcatcagatcaagaagggagacagggtatggcagattgcatttgggtcgggattcaagtgcaacagtgctgtgtggaagactctgaggactgtgaaacgatccacaaagaatccatggctggactgcgttgataggtaccctgtggagatccccgatgtccagaaggtgtgaggaaaaaatggaacaggacaggtcggatcctccatcatagtattgtgggataacagtaatttgtgtttaattctctcttgtttgtttttattctggcgcagagacatgtactgcattgggtgctgctcaaaaaatttggacagaacagttatgttgtttgtgctttttctttgaagattgtgttggttgcatttttatatataaacgtaactgtactaagattgaagaatctgatttttataagactgttactag
>CT_1487_contig1
ctcgaactccacttatgcctataatttgcattcaagtgcttgctttttttccaggcaattactkctgcgttgtggctgagaggtttatttatgtctgaagttggrgattggttctgygaagcactkttccggctttaagtctttgaagtmttgcgagttggattgtttctgttctgggttttgagagattcattgtttaggcctccaaacactttgaggtacttcgtcatwggaatctgatacaatggmtggcactaaggcagttgcagtgatgatgttttttattgtgagtttgatgggttcttcatgctgggcagagtctccagcagcttcaccatcaaaaacagcagsagcacccacttccaccactaaatcgcctgtatcgtctccaaaaaaggcatcccctgtttcttctcctgtctctactccaataaaggctagtagtcccacggctagtcctataacrtmtggaccaacggttgctayaccgayggtatcaccaatttcttctccccccatcyycmcystctstykctcyckywsyctctmtmwckcyykctkyctcwcyytywmkykmtstcyctmkytcatctacaagcagcccaccattgcctagcactttgccttccaaattaccacctagcactgcccctacacctgtygctggtgacaagagctctgcagaagttgcgaagttggagaaaatggccttgattggagctgcattggctgtattccttctgtaatcatcgattatcccggtggcttcktcagragtcgcttgtaaatkagtgggatgatagatttgagtgccgcccacaccygtgtgagcttttacatatttgttgtttcttccacatrattttatccattcttttcctgagaccttcacatctcattaggagaggatgtkgaggttctggaattcttcagacattttaggttgtagaattagtaggggtgatttcattgtaggaaactgttttcccgactcagaataaactttgggatgtattatgattttattctgaatacagtccttttagttctttrtkwtwwywwwwwwwmwwrmwmkrttrwkmkttymtywyawrtatarwkwtrtkwttrwkttcttccaaatataawratgtgttgagttgtcttaaaaaaaaaaaaaaaaaaaaaa
>CT_1605_contig1
cggaatgttagggaccagaataaatctcggggatcgtcaagaactgatacacgcaggatcccgtatgctaatgatagatatagtcgccatctcgaacgtgtgcatagttaggatgcgcctagccgtccggagaaarsktmcrkawtytgswmwgkwtgawsytsymakkyayscarwaycagwtwywwggswswmkrrsrsrykcctagactatgacgttagtgctggtgcttcgctttatggaggcaccggttatggcmggcttggyagagcgccccaatcaggttacagtggtcagcaatcttatggcttatatgacactcatcaagctggcrcacttggaggtgcggyagttggtggaatttactctccrggctamggymyyrktkywtyryyrkkyagrwcwkrkawtskmkkyrswtywyayyyttswykktwskwwwssyrkwkrwywrkmwkwgsmwmyytkyyksgyygtrrywymmswgkwwayywcwwsmwkrwraktkwwtwkgamwwrrggsrmwwgkmgsmsymskckkgmskarwtckryaygmskctagatcaattatttgggtatcttatgaccgggcacaaggagagattatgccttattgcatggagcttcagctatctgccttgartggcatctttgccatacgagattttatatctcatggctatgacrgatatcttaagattgcgatagtaatgcagtattagattgaacatgtctgatttatgatattaaggatagttcttttggaagtgagggagaatctagagaagattcaacaaacgatttttgttataagctgggatttgtgttaaaccttcttcaaagttcattgttggatgtaaagctttaaatcttctagatgaattgagaaccagcttgaactttttaaatttarmwmwwwrrrmawmmtgttttaaatataatggatgttcgcttgatgccctaaatggagctttaagacgctcgagtggctttcctgaacgtacacgtttttgccacttctaagaagaaaacttttttgggcatataatggtgaactgatttttgaagctggcaagttgtcttctcagttacataatagatatg
>CT_1800_contig1
gggtgtggtaggagaatgcagtagcctttatttttcaggaattggtacatgttttggtttattgttctccggcaggtttcgaactcgtacactgctgcatcgggtgaatgaaattaggaagtaacgacaggaatgaatagatggcacctgtggcggccttagtggctcctcggactctcgatgcccacaacgctttcttgagagacgaatccaagcactctgtgaatggtatttgtgcaaacaagcaggtagttatttctcataatggtgttgatgctaacaagcaactgatatcccagggctcacagcagcagcagcaacatcatcctgggcaagaatatttgagcaggacaacgacagtggcgcaacaagttgtagatgacagaagagagaaggatttgaatgactctttgctttcaggtagaggggggaacagggcgccctctgctattacagagcaagagcaagaattgaccgggagacggaaagtgcgctggaacgacagccatggaaatgagctagttgaagtctgggaatttcagccaagtgacacaagtgattcggatgatgaagaggacgatgattcccaggcttgcacatgtgccattatgtaattttgaggtcaggtactgtggttgaaagaaaatcacattactctgaaaggagggttatgarattggttcctagaatatgaactatgattgaatcctcatactggagaattacacgagtttaactaacacaggtttcgttatccctattcttcttgtatataatgttccatgaatagctgatggaacttgtgtttagatttgcagggtaggwttgaagcttgatrtacaactttgtagtacatttatttccatggccttggtcatatattgacamwwcarwgtrkmkkmkkwgrmrarmargcggagtaggagaccstagcaggagagaggagatccacaaccatggttttctgtcaaagcccagaaaaccagggcctacttcaagaggtttcaggtcaaattcaagcgcaggagagaggggaagaccgattacagggcaaggatccgcctgattaaccaagataagaacaagtacaacacacccaaataccgattggtcgttagattcagcaacaaggatgtggtggcacagatcatttatgcaactcttgcgggagatgttgttatgtcggctgcttattctagggagttgcctcggtatggactggaagtagggcttacaaactatgctgcagcatactgcactggtcttctgctggcacgtcgtgttttgaaaaarctggagatggatgaagaatatgttgggaatgaggaggccactggagaggactacagtgttgagccaaatgattcaaggaggccattcagagctttgttggacgtaggacwkgwrwksrscacsastggcaacagagttttcggagctctgaagggtgctttggatggaggattagatattcctcacagcgacaagcgttttgctggttataacaaggaaagcaagagcttggatgctgakgtccatcgaaagtacatatttggaggtcacgtygcwtcatacatgaagacattgaaagaagatgagccagagaagtatcaatcacarttttctgaatatgtkaagagaggtattgagcctgagaacatagaagaattgtacaagtcagtgcatgctgcaattcgagcasrmscaacaatcaaatacactgagaaacatgtccctaaagtgcagaagcattacttgacaaggaaactaacctatgaggagagaaaagcaaaattgattgctcggttgaatgctttgaatgctggtgctgatgaagaggatgatgagtaaattattgaagttattggatcagctgtatttttttcttcctgatttggtgaaatgcagaacttacagactagtagtacattatgaagyttttatttttttaaagccaagttcttgagaygggttggcttaaggctgtcctggctttaatgccatttaattttggtagtataatgtgttgctgagatagagattttcaattgaatttacaacyattygagttattttamaaraaramwwwmaarrwctggtctgrtaawwrmwwwwwwaawrwwmwwrctaccaaacgtagttatgtgttmatgtctggcaayttcaatcctaatgaartgggtggttaagcacccttgccaamwwwrtgaawwraaaaaaaaaaaaaaaaa
>CT_1912_contig1
ttcgtggcctcggagggtttctttgcgcgaagatcacaggtcagaatagccatttggtgaaggaaatctgtgrttttttggttcagagcactgatatcagtgttagtcgttctgttcacgtcattttgagctcaaatttgaggtctttctgtgcggattckgtcaaaaatgacggagaaggaaagagaaaatcatgtttacatggccaagcttgccgagcaagccgagcgatacgatgagatggtggattcaatgaagaaagttgctaagttggatgtggagcttactgtggaagagagaaacttactctcagttggctacaagaatgtcattggggcaagaagagcttcatggcggataatgtcttccattgagcagaaagaagaggcaaagggtaaygagctcaatgtcaaacgratcaaggagtaccgkcacaaagttgaagatgaactcagtaggatttgcaacgacattcttacaataattgatgaacatctcattccctcttctagcactggcgagtctacagttttctactacaagatgaagggggattattatcggtatcttgcagaatttaagacaggaaatgaaagkaaagaagctgcagaccaatctctcaaagcttatcaggctgcttcaaacacagcgactacagatttggcacctacccacccaatcaggcttgggctggcattgaacttttcagttttctactatgaaattttgaactcgcctgagggcttgccacttggccaaacaagcttttgatgaagcaattgcgacactctcagagtcatacaagattcatggact
>CT_1967_contig1
tggagaaaccctaccaskcgmgtttgttttattcatatagcagagttyctgcacckagggttttggacagaakaaaccttccatcttagcttttaggttttcattcaccattamcattagcagagcatcaatggcggccactgcagcagctcgtcctctggtttcagtgctaaatgttgaaagcgaaggcgcagaagggggcagcgatgccgttccccttccggacgtgatgaaggcgtgcatcaggcccgacattgtcgaattcgtgcacgcaaacatggcaaaaaataaacgccaaccttacgcagtcagcaagaaggccggtcatcagacttccgcagagtcatggggaacggggcgggcggtttcccgaatcccccgtgttgctggaggcggaacgcacagagctggccagggagccttyggcaacatgtgtcgtggcggacggatgttcgctcccacgaaaatctggcgaaaatggcaccggaaaatcaacttaaaccagaaaagacatgcggtggtttctgccctagcggcctctgcgatycccgcccttgtcatggctcgaggtcacaggatcgagtccgtccccgagctgccgctggttctcagcgatggcgtcgaaggggtagagaaaacctcagctgctytgaaggttttgaagaaggtgggagcttttgctgacgtcgaaaaggccaagaaaagtcacagtattcgtgccggtaagggtaagatgaggaacaggcgttatattttacgcaaaggtcctctgattgtttatgccactgaaggggccaagcttgtcaaggctttcaggaatattccaggtgtggaaattgcttgtgtcgatagattgaatctgctgaagcttgctcctggagggcatttgggtcgttttattatttggacaaagtctgcttttgagaagcttgatagcgttttcgggggttttgaaaaggagtccctgcaaaagaagggatacgttctacctcgtgcgaagatggtcaattcggatctgggtaggattgtgaattctgatgaaattcagtctgttgtgaaacccatcaacagggaaatcaagcggaagccgctcaagaagaatccacttaagaacttgggtgctcttctgaagctcaacccacatgcgaaaactgccaggcgaatggcacttttggctgaggaacagcgtgcgaaggccaagaaggagaagcttgacaagaagagaaaggaaccaaaggaaaacagaaataaaggcagcaggaaaagcacaaaaccatggtttcagatagtgactacacggagttgagaatttctctaaatggcttggtgtgacacagtaaagcaagttggtcctaagaaaatgaatttatcattagttgaaatcaaggttgggttatgagtaattacgctggtaatctaaattttgtttctgacacagtagagttgcctttgtgattttgaatttttgtggcctaatatttttaattttaacattctattttgacggcaaccattttgtagttgctatattctgtagtgtcaggtccttgtttatgactatttatgataaacaaaacaactttttttatg
>CT_1975_contig1
ctgatccttgmwkswmkstcttctctgatatcgcttcattccatcatccaggagcttctgttgtatccattycctcaaaatggatgcctaccttgaagaaaatggatacagcgcttccaattctcggaaattaatgtgccttaccgggggctggagtttcctgggtattcatatcgcaagaatgctgctcggccggggttactcagtccgtttcgcaattcctgtaacgccagaagaggcaggctcacttatggaatccgaagaagcattatcggggaagctggagayatgccaagccgatctcttggattatcgcagcgttttcggcaacatcaatggctgctccggagttttccacgtccctgcgccctgtgatcatctggatggattacaggagtatccgrywkrwwkmrtwkamtasrwkgyksrrrkmkcstkkawkrwkkwgkwwryswrykywrsskywkmkwrkrwkwwgsrtwwkktkkksrswwmcymwgkrtyksmyawtkkttrtkggrsgmkgwmkrsyratmkyrkmgaykrygarrttmwrrrcgmgwwgwrykkgrysrawsyykrmkytksysstgaaarkrwgwtgtgktygsyrttsrcwwmswctstmtcrgmsawwgytkkwkgggcactctcwrrygatmkkgrccttaacctagtagtagtgaatcctksytsrrtcattsggccccatctcacctagttcacataccattttaaaccaatgatcgacactacagcatttctgcctgtgcatatg
>CT_2186_contig1
ggaaggaagcttgggaaccttttaactgtgagattgatcaggcgtcccycagcctctgcttcttatgcttcttattctcaacatccaatttttaccwwwyaatttcctcagcagatcatcggatcccctgctcttcagaaggtttttttcccctttttggagtagtttsttaaagaaaagaggagaagatggtgtcagacgcgagtaagaagaaggccgccgccaagaaagctgccgcagccgcaaagaggggatcgaagtcygcaacggcggcgacgtcgtcaaaggcaacgtcaacagaggtatcgcagaatggacacgccgagacggcggccgatcagctggcggatttgcagatatctgatmgaacgtgtactggggttcttacctctcatgccctctctagagacattcatatagagtccctatcagttacattccatggtcatgagttgattgtcgattcagagctcgaactgaattatggaaggcgctatggattacttgggctcaatggatgtggtaagtctacactccttactgctctgggatgtcgggagattcccataccagatcatatggatatttatcatttgaccagggaaatagaagcaactgatatgactgcacttgaggccgtgatgaactgtgacgaagagaggctaaaaatcgagaaggaagctgaagctcttgctgcacaagatgatggaggtggagaggcactagatcgattatatgarcgtctagaatccttggatgctgcaacagcagaaaagcgagcagctgaaattttatttggcttaggttttgataaaaaaatgcaagcgaaaaagacaagtgacttctctggtggttggcgtatgcgaatagctctggcacgagcgttattcatgaatcctacagttttgttactagatgaacctacaaatcatcttgatcttgaagcttgtgtatggctcgaggaaatgctgaaaaaatttgatcgcattttggttgtaatatcacattcgcaagattttctcaatggaatttgtactaacatcattcatatgcaaaataaaaagttgaaattgtatacgggaaattatgatcagtatgttcaaacaagaactgatcttgaggaaaaccagatgaagcagtacagatgggagcaggagcagatagcatcaatgaaggaatatatagctagatttggtcatggttctgcaaaacttgctaggcaagcccaaagtaaagaaaagaccctggcaaagatggaaagaggtgggctaacggaaagagtggtcagagataaagtattgttccgtttcaccgatgttggaattcctcca
>CT_2196_contig1
tctatcaacaggagtcattatgacaaatacagcaaaaatactcaacttcggcagaggtaactttgccggacaggagcgtaatgtggcagatctcgatgatggttacgccagactatcaaatatgctgcttgaggcttattcgggcgcagatcggcacgagckwgtgaagcctgagtcttccttccccagattcgatcctgtgacctgctgctatggcaccacctggggttcctgcagagttgtttggagggtcgaaggtgggtgccctaaccggagggtataactccaagrgagggtatgttaccttcctggcgggtagtggcgattactggaagggcgttgtagggctggctaagggccttcgtaaggccaatagcgcctaccccctcgttgttgccatgttgcctgatgttcccgaggagcacagagagattttgaggcgccaaggatgtatatgtcgcgagatcgaacctatctaccctcctgaaaatcaagtgcagttcgccatggcttactatgtcataaattactctaagctacgtatgtgggagaagtttgaggattacagcaagatggtgtacctggatgcagacatccaagtctttgagaacatcgacaatctctttgacatgccggatggytacttctatgctgtcatggactgtttctgcgagaagacatggagtcacactccacagcataagatagggtactgccagcaatgcccagacaaagttcaatggtcctctgaactaggccttcctcctgcgctctacttcaacgctggcatgtttgtcttcgagcctagcaagttaaccttcgacagcctcatgcagaacctcaggattacacctcctactccctttgcagaacaggatttcctaaacatgtatttcaagaagatgtacaagcccattcctctcgtttacaacttggttctagcaatgctatggcgacacccagaaaatgtcgatctggaaaaagttaaagtcgtccactattgcgcagctggatccaaaccctggagatacacgggtaaggaggagaacatgcagagggaagacataaaagtattagttaagaaatggtgggatatatataacgacgagtctctggattacaaagcagaggagcactcaattcctgaggccgaaaccctttcgaacttgcaacaaattacagcgaattcattgttggctacaattcccacggccgctggtttcattcctgctccttctgcagcttgattattcagatgatcatccattaggaagttctttaacattgcagtgtagtcgtatagaagttgccagaggttccacctccatagaagtttatctgtgtaatgataattgattacagtcttggtgactagccagtaatagatatatatataaatatttgtgaaaaaaaaaaaaaaaaaaaaaaaaaaaaaaaaaaaaaaaaaaaaaaaaaaaaaaaaaaa
>CT_2239_contig1
gattctgtggctgggcgtattcattgagacatttctagggtttacagcgattgtagggtttggagtgttctttgcaagggttccgggccgagcaagcaaaacagtttgaactagggcggcaatggcgaagaagaggaaggttgaggtggaagaagaagcaccagaggatatagccgtgataaaagaagatgaagaaaatgaaaactctgaagacgatggtagcagcgaagccgaagtcgaggaagacgaagaagacttgaagaagctgctggggcctttcagcaaagagcagctgatagacatcatctctgagaacgccaagaaggacccgcagctggtagaaaatattcgaaaacttgccgacaaggatccggcgcacagaaaaatcttcgtccgtggccttggctgggacactacatcggaggctttgaagtccgttttctcccaatacggcgagctggaagaatgcactgtcatcgtggacaaaggcactgggaaatccaaaggttatggattcgtgacattcaaacacatggacggtgcgcagaaagccctgaaggagcccagcaagaaaatcgatagcaggatgactgcttgccagatggcgtccgccggcccggcgccagcgcatcctcccacagagaccactgggcgtaaaatctatgtgagcaacgttccggccgatattccggcagagaaattgctgaactttttttcgaaatacggcgaagtcgaggaagggcccttagggtttgataaacagactggaaagtccaggggttttgcgcttttcatttacaagaccgttgagggtgctaagaaggctttggaggagccgaacaaaactgtagaaggtcatgccatgaactgcaagcgggcagcagaaggwagcaaacaaaggaacacgcatacccctgtcaccggccctctggaccccaatgaccttgcgctgacmcacggtgcgggttcgattctcggatcggccgcggcagcacacggtgttcttggcagcacattgccttttaatcagggtggtgctcccgggttcagtcaggcgtttaatgctattttggctggtcagaaccagaactttcctggaytgaatcactcgctttttacgtctgttaatcctgctttggcatcgtcattcaatccatcttcactgtcccaagcggctgcgttttcgccatctgttcagagctcgyttggatcggtagggtcttatggagtgcacccgagcttgggggcttatgggtctcagcatggyggtgttggcagtgttaatccaggtgttcttggggtctatgggtcccaggcagctgctctacaaggtttgaatgcatatcagagttcccagctcgggcagtctccattgcctagaacgtcgcagtcgggcggtggttctttggctggaatgccttcttatttaccacgttagaattgcgctggctttccaaaggatggcgctgatacaatgttgaagatgtattttgtatgggctcatttgcttgggattcattgaacttgggaagcgtcattgatattggacagtcttcatctttgtttattatgttttgcttaacgaactcttgactttttcaagtagctgatggtgagcttcattgatatttgaaggtgttctcagttgtcatcttcgtttactatgcgtaacaaggatcttgactcttttttaatagagcttcattgatattwraaaaaaaaaaaaa
>CT_2331_contig1
cctagcaaacacagggcaggaggaaggtgtgcagaggcaaccatccttctctcgtgtattcgatccatccctgtgttacatcgatcgatcgaatccatggccatggcgatctcagagcaagacacccgatctctgattccaagctttctttactccccatcttcttcttctttgagccatctcagaggaggttcgtttgtatcagagactcttatgaacagaaacaggaatcctctgttgaatctcaacagcacccggaattctgcagaaaatgtaagtgccaacgctaatgmtcctaagacatttgtcgtgccggcgcccagcgagccggggaaaatcgctatgtattccccggccttctatgcagcctgtaccatgggaggcattctcagctgcggtctcacccacacaggcgtaacccctctggatctcgtcaaatgcaatatgcagattgaccctgtgaaatacaagagcatctccactggtttcggtgttttgcttaaagaacaaggagcaaagggtttattcagaggctgggtgccaactcttcttggatatagtgctcagggcgcttgcaagtttggcttttatgagtactttaagaagtactactcagacattgcasrgcctgagtatactgccaaatacaagacattgatctacttggcaggatctgcatctgcagaatttattgctgatattgccctttgtccttttgaggctgtaaaagttagagtacaaacacaacctggctttgctagaggattatctgatggacttccaaaatttgttagatcagaaggatatcttggtctgtacaaaggtattggtccactttggggacgccaaattccttacaccatgatgaagtttgcatcctttgaaaccatagtagagttgatctacaagcatgcagttccccttcccaaggaccaatgtagcaaacctctacaactgggagtgagttttgcagcaggatatattgctggtgtcttctgtgcaattgtttcacaccctgcagataacttggtctctttcctaaacaatgctaagggtgctaccgttggtgatgctgtgaagaagatgggtgttgttggtctctttactcgtggtcttcctttgcgtattgttatgattggaacacttactggagcacaatggggtatctatgatgcattcaaggtgttcgttggcctgccgactactggtggagttacaccccctgctgcggaactcaaggaactgaacaaactgagctttggagaatcttgagatcaaagtttaatgcaaagtttgtgcacagagttagtggctgaataaaccatggagggttgactctagatttttgtttcttccgaatttaggctgattcacacagcttgcaagtgctcgtgcaagtcttattttttgaggttaattttttgttaaaacgattttttccatccattcagacctaaattataattccaaagttacatggcaaaaaaaaaaaaaaaaaac
>CT_2438_contig1
cttaacaaaaccctaaaaagttgaaggcaagaatttcaatatgaccgcgacctaagaaacataaacaaaaaccctaattgcagaacctcaaatctattctactatataaggacgcgatacgctcagttggggttttaagggttagcagagtagaaggmcggtttgcgacgaagggaagttggttgatggtccaagatgcagatattcgtaaaaacattgacyggtaagacaataacactagaggttgaagcctctgatacgatcgacaatgtgaaggccaagatccaagacaaggagggtattccgcccgaccagcagcgcctgatattcgcgggaaagcagctggaagatggycggacgctggccgactacaacattcaaaaggaatcgaccctgcatctggtcctccgactgaggggaggtgccaagaagcgaaagaagaagacctacacgaagcccaagaarctcaagcacaagaagaagaagatcaagctcgctgttctgcagtactacaaggtcgacgactcgggmaaggtcaagaggcttaggaaggagtgccctaaccaggagtgtggggcaggaaccttyatggccaatcattttgacaggcattactgtggcaagtgtgggcttacgtatgtctaccagaaaggtgatgagtaatttttagggttattagggtttatgggctttttcratcgagggcgaaaacatttaatttttcaatgtttgagatcagtaytcttgctggtctgagaaatcttgtktctsgaattttttaatcttatttatcatgtaaacrwrastaagcactttaaatgaatacttttcttcaawwwwwwwwwwwamrrawwmry
>CT_2583_contig1
tttggttatctgcggcgattttttgtwgtgttttgtttgatcattcctcaagctctwgtagaaatgtcttgcttcgaaggaaaataccgcgatgagctaatcgccaatgcggcgtacatagcaacacccggtaagggaattctagctgcagatgasascastggaaccatcggaaagcggttggcgagcatcaatgtggaaaatattgagagcaacaggcgtctgttgagggagttcctcttcactgcccctaatgccttgcagtatttgagtggtgcaattctgtttgaagagactctctatcagaaaactgcagctgggaagccctttgttgatgtcctcaacgaaggaggggtcctgccgggcataaaagtagayaaaggaacagtggatcttgcgggaaccaaaggtgaaaccactacccagggcctggatggccttgcacagagatgccagcaatactataatgccggagcaaggtttgcaaaatggaggtccgttctgaagatmggaactacggagccctccccacttgctattcaggaaaatgcaaatggccttgctcgttatgctatcatctgccaagagaatggtttagttcctattgttgagccggaaattctggtagatgggtctcatgatattgaaacctgtgcggctgttacagagagggttttagctgcctgttacaaggccctcaatgaccaccatgttctcctcgagggaacactccttaagcccaacatksywaywsywgrkyckgawwytcysrwrgwtrssyctsrkkwywttgywkmmtmywsmrywrkkkywswkmrkrkkwywrwkmsmysykmmrwkycssksrwwmwsywycwwwyykkyskssrrrgwrmrswsswkrmsmccwwsawsktramwscmrkkwmyrakyykcmsamsrwkamsccykrgrytwtkkcakwmtmcwywgkmmgggctcttcaggccagcactttgaagacatgggctggaaaggatgagaatattcctgcggctcaggctgccttgttatctcgatgcaaggcgaattctgatgccactttgggcaagtatgcaggtgattctgctaagggcaatggtgtttctgagagccttcatgtcaaggactataagtattgattgatgaccacctgctatccatccatcttcagtgaaaagatagaccccagagatgagatattttcatttgaatttcatgttagtgggttgttaggcgagtttgacattttctktctcattyattctgcatatcctatgatgtgttgaagagaatgaatgcatggattagttttgacgttggaattatattgttttcaattgctgwwwwarwwwwawwaraataatgatccgaggtatttaaaccttgtttcagataamarwwmwwmwaamwrraarttgttttcatttaagaataagtagcaaaatatatgtttggcgttctgaaawarwwwawrwwwawamawwr
>CT_2714_contig1
acatgcagtgaacaatctctgcgatcaaaagcttagatctctggttcagatcttgcccagttggatacatggcagctccaaagtcaagcaatctcagcctgttggctctaatcattctcctcatgggaggaacccatcatgcagtggggatggatttaaagaaaacagagatagaattctacatgcatgatgttgtgacagcytccaagaatttcacaacaatgaaggtggcacacagtcctgaatttggaatgatcagagttatwgacaatgctctcacagagggcctccaacaaaattcaaaggagttgggtagagccagaggtatgtatgtgcaagaytctttcagtggggttaacctgttaatggtattgacagttatttttcaagcaggagagcacagtggaagcactctctgcttgcaggggcaggacggtagaawgcagagggagatatcagtagttgggggaactgggcattttcgtcatgctactgggcatgctattcttgaaaagcagttgtcaatgggagaaaatgctattctcaattttaatgtcactgttcttcaccgatcagagcttgcagaatgaatattttctgtattgattttgctttcccaaacctcagaggagccaggcagattaattaagtttggagtatgggctgcaacaaagtatttaatatatggattaggagagaatatctaattctatattcatagaaagtagatatatgtggagttggtawttattattctgctgtctagggcagtatatttaaagattttcatgcaatttttacattgcaaaaatataaattattgtaagttatttttgacaatgtaatgaatagttgagtttttgtgtctttwawawaaaawwrwaawaarramawrarrwwwwwrwrwwaaaaaaaaaaaaaaaaaaaaaaaaaaaaaaaaaaaaaaaaaaaaaa
>CT_2891_contig1
ctgaaagttaggggtttatactgaaaaaccctacacaggaagaaagtctctacagagggaagagacaatgcckgcaggccatggagtgcgtgctcggacgagggatctgttcgccaggcccttcaggaagaagggatatcccccgatcagcacatatctgaggaccttcaagataggtcagtacgtggacattaaggtcaatggttcgattcacaaagggatgcctcacaagttctaccatggccgcacgggcgttgtctggaacgtcaccaagcgagccatcggcgtggaaatgaacaaagaggttcgcaacaagattatcaagaagagaattcatgtacgaattgagcatgtgcaaccgtctaggtgcgcagaggattccttgttaagaagaaaaaacaatgaccgattgaaagcagaggctaaagcacgtggtgagcctcctctcagtaccaagaggcagcctgaaggccctaagccaggatttcttgttgagggtgctgttttggagacagtcacacctattccatatgatgttgttaatgatttgaagggtggatattaagattttagaagagtaatttgctctggttgtttcatgggaaggatgaccatctccttctgaaagttattaggattttacctcaacagatttctaattttttttgatatatggactatatatgtatcagttcctttgtattgccaacctatatatatggttgtcttttattggtatgttagtgcttaactaccagtttttaggatctctggacatggatccaaaataagggtttggtggaccttttataagtggcttgacataatcccgacggaattttgtggtgaggctcaccaaaa
>CT_2912_contig1
ttgaaaccctcaaatactcgtcgagttccgcataaaagcccgcagacggtcgtctctggagatagcttaacgtacgcagagtgattggctgtgtaaagacgtttattttcaggtggtttgcaggcattttttgtatggtstccatggatcggagatggattccattgcttttggctctgctgtgcctaatgtcaccgttaaatgccctcgtttccgcttctgaatcgactttctatgaatcttttgacgagtcgttcgaagggagatggatcgtatcccaaaaggaagattataaaggtgtatggaagtacgaaaagagtaaaggtcatgaagactatggtctccttgtgagtgaagtggccagaaagtatgccatagtaagagaattaccagagaccattgaccccaaggaygggtcactggtgttacagtatgaggtccgcttacaaaatgggctggagtgtggaggtgcttacttgaagtacctacggcctcaagaagctggatggaaaccagcagagtttgacaatgaatccccctactccatcatgtttggaccagataaatgyggwrctactaacaaagtacacttcatctwcaagcacaaraatccaaagtcyggggaataygttgagcaccatctcaartatcctccatctacgccctytgacaarmwgactcatgtttatwcagccatcttgamaccyrataatsaagtkagaattttrattgatggmgaagagaagaaaaaggcaaatcttytktctgsggatgattttgarccygcycttatyccacctaagacaattcccgayccagaggataagaagccagaagaytgggatgagagagcaaagatccctgatcctgatgcrraraagccygakgaytgggatgaggatgcaccratggaaattgaagatttggargcygwgaagcckgaaggatggctggatgatgaaccmgaggagattgatgatcctgaagctacaaagccagatgattgggatgatgargaagayggagaatgggaggcaccaaagrtwtctaatcccaagtgygatgaggcaccwggatgtggtgaatggrmwaracccatgaagagyaaccctgactacaagggcaagtggtatgctccgatgattgacaatcctaactacaagggtatctggaarccacaasarattcccaaccctgastwctttgaaytggagaagcctgayktagaaccaatwgcagctattggtattgaaatctggactatgcaagatggaatcttgtttgacaacatacttatcacacatgatgagaaggttgcggaggagtacagaaagaatrcrtggaagggaaaatttagcaatgaaaaagaagaggaagatgtggatagtcctctgccgggagagctctctggtttccagaagaaaatttttgacgtcctctacaagatcgcaaacatcccattcttggatgcatacaagttgaagattattgatctaatcgaacaaggtgagaagaaaccaaatttgacaataggcattttagtggccgttttggtggttctgttgacaacaatttacaagctccttttcggtggcaagaagcaacctgttcagaaggtagagttgaaaagtcagcccgagcaggatgcttctgcttctgagaataacaaagaagattcagatcgtgcagcagagaatgaaaaatctgatgcagcagagaaggaaaagtctggagatgaaaatgaaatagaaggagaagatgcagctccccgcaggagagtaaggcgcgagacataaatcstagttcactgaggaaaaatttcggacattaaagttcagtgtatggaatgaacaaatctttcaaaattcatccatctgtttttggtatgtaagtcatagataaaataggaggaacggtcagagaatctgcatccccatcatgcgtggtggatttggataacattttttccagagttctgtttctaggtgtttgttagacattggaakywtwkyttttttttwtttttwttttgcttattgaaaatgagctgacctctagatgtgttgtaaaaccccactcatttgcgaaattgttatcattaatttacttgtaccacwmwrwwrgraatagtcawrrrawrwmwrmawwwmmwamcaa
>CT_2971_contig1
tgtcagttgtggggtatattctgctctgagtctaagttgttcctctggtagctcagccctattgctgtccctctgcgattctggtctgtgagcgctatccgccatgccttccctcagcatttcaacaaatgtgtctttggatgggtttaacacctccgaaatactttcagagacaagcaaaymcgwkrykrakmtmaywkkmwrksywkrrsmktatgtgatggtgcagctgaaagggtcggtagcaatttcatttgggggtacggaggaaccagcagcgtatggggaattggtgtccattggagggttggggtctgataccaacaagaagctcagctcagccattgccaacatactggagaacaagctcactgtacccaagtcacgcttctacatcaagttctacgatgtcaagaggtcggattttggatggaatggcaccacattttgatgtggcatatctttagatgcaagctacamctttgtggagctcaacttgcaaattgcaaataatatcttgctgttgggacattacatatttgtaatagatgttatgaactaggttgttgtagtcacaaaactgctttgtattactttaatttcagtgttagcttgtactgcttagacatcttgcagctatgcgcttttcctattgcttgcgtacactgtcgttgtttgttaggaaaataarggagatggctgtaggatgagcgatgattagttccatccaaaacatgacatgaatcaattacagattgggcctatagcctttgttgtctaawmaarrrwwwaawmwcayaactataaatgaattgggaggatacatatctttattaaaaaaaaaaaaaaaaaaamaaaaaaaaa
>CT_3359_contig1
ttgtttaggacagagccaagcggaccaaggrggagctgtwgcagccatggtccacgttaacttctatcgcaactatggaaagacttttaagaaacctcgccgyccytatgagaaggaacggctggatgctgagctgaagttggttggagagtatggactccgcaacaagagagaactttggagggttcagtatacactgagtcgcattcgaaatgcagcaagaatgcttcttactcttgatgagaagaatccacgaaggattttttgagggtgaggccttgttgcgtcggatgaataggtatggacttcttgatgagactcagagcaagctygattatgtcttggccttgacagtcgaraatttscttgagcgacgacttcagaccctggtgtttaagtctgggatggctaagtcaatccaccatgcwcgtgttcttatcaggcaacgtcacatcagagttggtaggcaggtggtgaatattccatctttcatggttagagttgactcacaaaagcatattgacttttctytaacaagccctcttggagggggccgacctggacgagtgaagcggaagaacatgaaggcagcctcaaagaaggcaggaggtgaagacggagaggaagaggaygacgaatgagaatataagcaatatcatttgcgactrtagatcagaattaaatgcagtactttagagtgtttttgtagctgttggtccaaacttgtctattagagatgaatgctttgggcagattataaattgacatatctttgatatgatattgsgctgcactgcaattttgttctgagcctttacttttgtcacaaaagaggcttaagtggaacatccaagttttattattgtcattaagcactaaatttaattttcctcctttaagcaattggttttaatgttggtcatatttctcattttctgtttctctcgttttttttgattaatatttttcctgtagggcaaagttaaattgccaaagcaaggcgttattgttgctgattgattctgatgt
>CT_3397_contig1
taagacatatattaatccccaatttagttttaacgttagacggaacagggggagcgatctattgaccagagagcaggttgaggagggcgcaagttaaatcagcttagatctcttcgactccatcttcattcaacataagctcgagctcatcatgtcggcccgcagaagaactctgttaaaggttatcatccttggcgatagcggggttggtaaaacctcgctgatgaatcaatatgtaaataagaaattcagcaaccagtataaagcaaccattggagctgacttyttgactaaagaagttcagtttgaggatagattgttcacgttgcagatatgggataccgctggccaggaaagatttcagagccttggtgttgccttctaccgtggtgccgattgctgcgttcttgtttacgatgttaatgtgctaaaatcattcgataayctaaataattggcgcgatgaatttctaattcaggcaagcccttctgatccggagaattttccatttgttgtgcttggaaataaaattgacgtggatggtgggaacagcagagtggtctctgagaaaaaggccagggcatggtgtgcttctaaaggcaacattccctactttgaaacttctgcaaaagaaggctttaatgttgaagcagctttccaatgtatagccaagaatgcattgaagaatgagcccgaagaggaaatatatcttccggacacaattgatgtcaatgctgggcaaagaacatcagtgtgattttagtcac
>CT_3538_contig1
aactaaactaatcttcygtttgtgcgcctactgctgcaacaatggcaagctgcgggatcgggtcgtgcgctttcgctgggggacagatatcatcgctgaagcctcacaccaaccagttgctgggagtcggcgccggggttcatggcgaggcgcgagtgacgatgaggaaggcggccaccaaaaaggtgtcagtttcagcgagcacatcgccatggtatgggccggaccgggtactctacttggggcctttttccggagagccaccatcctacttgacyggtgagttccccggtgactacgggtgggacaccgcggggctwtcggcagatccagagacttttgcgaagaacagagagctggaagtratccactgccggtgggcaatgctgggcgctctgggttgcgttttcccggagcttctggcragaaatggagtaaagttcggtgaggccgtgtggttcaaggcgggagctcagattttcagcgagggagggcttgactacctgggaaaccctagcttggttcacgcgcagagcattcttgcaatctgggcatgccaggtcatcctcatgggcgccgtggagggataccgtattgcgggcggycctctgggagaggtgaccgaccccatctaccccgggggcagcttcgacccgctgggacttgckgacgaccctgacgctttcgcggagctgaaggtgaaggagatcaagaacgggcggttggccatgttttcyatgttcggattcttcgtgcaggccattgtcacygggaaaggacccatcgagaacctcgctgatcacctggctgaccccgttaacaacaacgcctgggcmtacgccaccaacttcgtccccggcaaatgaartccgccactagcacaagtatgatgctctgcgatcatcttttgagccggccgggggccrggcctggcttatttcttgtctattctgttkgtccttcctgtgttttaatgcaacgaatattttgtatcarawmmwwrwwaawwwratttcagtcttca
>CT_3724_contig1
ggacgcgctttctccattgccctgttctgtctcttctttttgtgttggttttctgcgagtccactgtttttcagttgaggttttatccttccgagcgttctgtctttcggtgttgcaagttttaatttgcaaagatgcgtgagatcctgcacattcagggcgggcaatgtggcaaccagatcggtgccaagttttgggaagttgtctgtgatgagcacgggatcgatcccaccgggagataccagggcacttccgatctacagctcgaaagggttaatgtttactacaatgaggcgagctgtggtagatttgtgccccgtgctgtgctmatggatcttgagcctgggaccatggacagcgtgaggaccgggccttatggccaggtcttcaggcccgataacttcgtttttggccagtctggggctggaaataactgggccaagggccattataccgaaggggccgagctcatcgattcagtgctggatgtcgttaggaaggaggccgaaaactgtgattgccttcaagggtttcaagtgtgccattctttgggaggaggtactggatctgggatgggaacccttttgatctccaagatcagggaggagtaccctgatcgaatgatgcttaccttctctgttttcccttctcccaaggtgtctgacacagtggtggagccttwtwwtkyywywytytytktkmaymwrmwrkygsmgmmmkmakaksmgkswatkgyayyrkwmaatrwrrmyytywacrwcawmwkywtsmkracwmtrawrywmwymwywcstmgswwwrkmsaktwrwaycatmtgmwwtykgcaacrakgagtggagtcacctgctgcctgaggttccctggtcagctgaactcagatctaaggaaactggcagtgaatttgatccccttcccccgtcttcatttctttatggtgggatttgccccgttgacttcacgtggttcacaacaatacagagccctcaccgtyccagaactgacacaacagatgtgggattccaagaacatgatgtgtgctgcagatccacgtcacggcaggtatctgactgcatctgccatgttcagaggcaagatgagcaccaaggaggtggatgaacagatgatgaatgttcagaacaagaattcctcctactttgtggaatggatccccaacaatgtgaaatccagtgcatgtgatatcccgccaaaaggcctgtccatgtcgtccacgttcattgggaactcaacatccattcaggagatgttcaggagagwgagcgagcagttcactgccatgtttaggaggaaggccttcttgcattggtacactggtgagggcatggatgagatggaattcactgaagcagagagcaacatgaatgatttggtgtctgaatacatgcartatcaggatgctagtgcagaggatgatgaatactatgatgatgaagaatcagctcaggaaagctagggcagaagcttacgcaatgccatcgacaaccgctagttgtttcaatgcctagtagttgtttgtttgtggatttcatttgcatttcttgttctttyatggtctgctcagctctcatcgaaggttttggcattgaatgcataaactttgtatacaactcctacattatgtccttggttttgttgatcatattgaaatattgacragattttgaattwrwwmawmwmawawaaamswmataattgaatttttatttkmgtmaaaaaaaaaaaaaaaa
>CT_3963_contig1
gataaacggcgtgcggcggcaatggcaacttctaaaggtgctgtgaagaagaccgatccaaagggtcaggcacaaaaggcagcaaaagcagtcagggcaggtgcgtcttctttgaagaggaagtcaagaaagataagaacatctgtaatatttcaccgaccaaggacattcaagagacctcgcaatcctaagtatccacgaatmagtgcaccccctaggaacaagcttgatcaatatgaggtgttgaaataccccctgacaacwsagkctgcaatgaagaagatagaggacaacaatactcttgtctttattgttgatgtacgggcagacaagaagaagataaaggctgcagtgaagaagatgtatgacattcaaacgaagaaagtgaacactttaatcaggcctgatgggttgaagaaagcatatgtgaggctgacaccagattatgatgccttggatgtagcaaacaaaattggcatcatctaaaccgttggatacatgtttgtacttggaagttttgttttaagtagatcacaaatttaggcttttcttgtctttctgaagccatattgtagatctcgaatttttgcaggaatgttgagcttgttttcattttgactttgtttctcaccaggcattctatgcctgcctttttgctgcaaactaacttttatcatcagatgctcccaattgggatcatgttctgattttttattgcattatagatctttaatacattgttggtgcttcaatatttatatatctaaagttagagtaaaaaaaaaaaaaaaaaa
>CT_4009_contig1
ttgaaaagcactcgagagcccttttaaaaggagttctgccggagcccagtgtcatctggtgtccggattgtaaytactaaatatcagattcctcccattcctcctcatacatcaagmtcaagcckcgattatcttcattttagcctgtaattctcwttgtaactggcggattttggccccggtcttgcgcaaatttaaatatgagttcgagagatgcagacaacgctcagcttcaggagytctttgagcctgaaaagagcgtaaaaaacccgytagttcctcttggggcccttgcaacagcaggtgttcttacagcaggcttagtcagtttcaggaatgggaattatcarttgagtcaaaaattgatgagagctcgtgttgtcacgcaaggtgctactgtggcactgatgcttggtactgctctttattatggaaaattttaaggccawatacgtctgtatatcaagcgctgttggaatccttagagctttctatctgtgaggctaaactatttgtttatatgtaatcctgattgaagcttttttaaaaaaatcatgggaatatgagatcgacattaaaggatgcgatttgtttgaactttccagtgcctcattttttccaccttacatgaataaagatttaatgtcaaaawarwaaawwwwmaaaaaaaaaaamwaaaaac
>CT_4091_contig1
cmyswkccatggcagaaatggtggacacgaatgtacaaaacamgmkgctgttattgctcccccagccagggattggggttgttgcccttccctgatctggagatgggttcatcggcaagtcacataaaggcagaggaagacaccagtcttcctgttttactatttttatggtaatagtagtttctagttgctactcagctaatatggatggcgtgcgttaggtttacaagaasgccagcagaaataatgtgaagagcaggaaaataaaaattttgtggatcgttttagtaacatatagtggtttgtgtgatgaatttcatgtcagtagcccaacctcgtacaaaatcttgtattggttacagctggggagaaatggcaggagcgatgatacccttttgttctccaaacgctttttctgagcttgaagcgatgttggagccatgtttcagcgcccttcactgtaayatctctactatataataataacaaaggccatatttataywmmwrwrrawwwmwmmawaaaaaaaaaaaaaaaaaaaaaaaaaaaaaaaaaaaaaaaaaaaaaaaaaaaaaaa
>CT1996_contig1
actccatgaagaaatcaggattctcagatttmcsgtttatactatctcacaacaatgaagaacagttccatgattttgcctgccttgatgctggctatggccatcatttgygctaatccagtggaatcgattcccaacacggcatgggtttggcagatctgcaacgctcagaaaattccaggcggaagcacttactatgataatgtggggttggcattaaatgacatcctcgtaaacactgccaccaatggatatgcatattattacaagaccagccatgsagagaacggatcacccactgcctatgctgcaggaagatgtggtgaccatctttccccagatgactgccattattgtctccaggtcattactratagcatctggaaggcatgtgggaacgccattggagcacaacagaagctggttgattgttttcttcgctaygagcagtttgaatttgaataattgtaaccattccatgacttygtttttcttctagccatggtagataaataaatcagattgggcagaatgatctgagaycataatatcccatgagaaacatagaattgtgggagaataccatagagttaatatagaaggttttaggtaggtataaagattcagggtgcatggcatctttgtgggctatcayatatgtgaaaacagttatatactgtaatatcttraaggtgayctaaacgtatttacatatttcatgatctcaaagtctttgtggttttgaatgatcsagatgtggtttctcgagtaagccataaatgtgttktcggttttttttycttgataggtaattatttaaggagattgataggtaattatttaaggagatttgaacttgcgatttattgtaatatatttgggtat
>CT2265_contig1
tcagttacagcctcaatgtcatagagttggtatacagatgtacgtatctgaattgaaatatttatagatatatccattgtgtatagttcatgtaatgtatcgatagtgccagggattccaactggtaatcaaaattggagtggggcagcaggaggaggaagcaacatgggatatctccagtccacagtccggcacagcagaggaaggcaatcaatcggcctgaagctgataatcggcggtttattcgtaatctttatcctaatcctggttatgcgaagcacctctgaccccgtcaccagcataccagtgagccacgatgtcatagccgaaggtcagcggatcgaatcccatgaagccccctgccgcggctcagactccgactccgactccgactccgattccgcaccctcgtcttgcacaaaacttccgtcggccgtggctsaggctttgatacactacgccacatcgaacataaccccgcaacaaacccccctggagctgagcatcactgcgcgggtgctggatgccaggagcccctgcaacttcctggtcttcggcctcggctacgacagtcttttctgggctacgctcaactatggcggccgcactgtttttctcgaggaagacgaggactggattgcgcagatcgcaaggaagcacccggacctgaaagcctaccatgtccagtactccaccgcagtcacgcaggctgacgacctcctcgcctacgcgcgctctggagaatgccggcccttggggcagagtctcgaactggagacctcggcgtgcaagctcgccctcagaaacctgccgcccgaggtttacagcaccgaatgggacgccatcatgatcgatgcgccccggggttatttcccggaagcccccggtcgtatgacggccatctacagcgcgggcgtcatggcgcgaaacaggaagaaggaggggaacacggatatctttgtgcatgacgtggatcggccggtggaagagaagtattcaaaggcattcctgtgcgagaacaatttagtggaattcgaaggccgcctctggcatttcagcgttccgcccaatgagggttcgaaagaggacgagttctgttcaggtgaccgtggtggaccgcgagatcagaaggatatcaagaatgcgattaccggaagcgcttgatggcggtgcttttggcagtcgagataaatcttaattgctgttcaattttctttaggtaaggtttgacgaagggttttatcttctctgtatcaacgagagcgatttgcagagattcgaactctgccttattctctttttttcgtattttccctttttctatttaaaaaaaataagattcgagtct
>CT3764_contig1
twrgcataatacatattctctcccagtacgagtaccagtcccactcccactcccacattcccacagtctcagtcccaatccttaggttccaatatggagaaaattatggtcctcgtctgcatcatgagcttcacgatcctcgggctctcctcggcccaggaaatcaaccacgccgccgccgtatctctggccaccgctccggccgccgccgcgacccccgcggctccggctccctccccggcgtccctaaacctgtcgggcatcctcgacaaggccgggcagttcaacaccttcctgagcctcctcaagagcacgcaggtgggcatgcagctccagagccagctgaacaattcgcagcaggggatcacgatcttcgccccctcggatgctgccttcgcggctttgaaacccggggctctgaactccaywmsrgaccaggacaagatcgccctgctgcaataccacgcgctgcccagctactacaccttcagtcagtttcagacggtcrssmwcccsrkswrmwmcayskyswsysrkwwysrsrsrsycwkcrrcsysrwsrkmaccryrkyskscrryarcgkcrrmsystycrsmgkymwcgtcamcrcwyycgkcaacagcgcagtttattctcagagccccgtggcggtctaccaggtcgacaaggtcctcctgccggaagaaatctycgsmktcrrsmmymssgycrmmgykycsacwssyswmsycrrsrctcccgtctcctctcccgctgtttctccctctggcgcatctgcttccggagcttctwcaagctccgcctgtggatccatggcggccctggcaaagggcctctacattgttttcctcgctgcgggtgccctcgtgctcgtcatttcttcgtagcgcctgtcgtttaaatgtaagatccgggcggtgagggtgaattgttttattgggtttttactagattacctgttcgttcctgcttcgttgcctttgtcgttgtggggtggtgaaataaaggtcattctttgattgcggtgattgggttttcgaattccgttscagacagaggggtaaatacagattttgtatgtggattgtgaatgttatgtaaccacgttcatagatcaatgaaattcttactatttggtaagtaatcgttgcttcagtgmatcttttgtaagatgtcatmgtaaatcttttttcattc
>Dhn1
nnnnnnnnnnggcggaagaagcaccagagcaccaggaccrcggtatgttcggcttattcggcaaaaagaaggaagaggagggaaagcaaggtgatcacattgtgcaaactcctgctcagactgaggctgcttcttattatccagctgctcctcaycatggagtcgaacacgggcatggtcacgaggrgcaaccaacccctgaagaagctgagcaacagaaacacacgggtttgatgggaaakcttcaccgcacgaacagttccagctccagctctgtaagtctctctttcttcctaattctttwattcctcacycatcgcttcctttctttatacttccatcttttacctgtgaactgmaaaatgawtatataattaattgcagtcgagcgatgaagagggggaaggtggaargaaraaagaaggcggaagaaagaagaaagggtcgaaggacaagagyaaagaaaaactccccggcgctggacagcatycttcttcagatcagtgtgggggtaaagaagagaagaagacgggtctgctagataaaatcaaagagaagatcccgggacaccaggaaaagctctccggcggcggaacgcattcttcagatgastgtggggktaaagaggagaagaagactggtctgcyggataaaatcaragagaagattccgggacaccaggaaaagcyccctggtgatggaaagcacyyttccratgagcatrggggtgaagaggagaagaagttgggtgtgcttggtaaaatcaaagagaagctgccaggacacaagaaccagaagaatgatgcggaagaggaagaga
>Dhn2
accaggaccgcggtctgttcggtctctttgggaagaaggaagagggggcaaagcagggcgatcacattaagccgcctgtttccacccacactcagactcaggacgctcatctttatccaactaatcccccgcacgctgctgcagtaaaccagccgcatgcccagggttacggccacggtcacgcggggcagttcacggctgtggaagctgagaaacagcagcacactggcttactaggaaagcttcaccgcacaaacagctccggctccagctctagctctgtaagtctctttctctctttcttactgtgtgatctctttttattccttgctgggttggttggttgataatgtagtggtgaatgtgtattataattgcagtcgagcgatgaagagggagggaagaaaaaagaagggggcaggaagaagaaaggtctgaaggaca
>Korrigan
ntttccctgctgcattcgctatgactatgctcagttggagtgttattgagtacagtggcaagtatgaatctgcaggagagctmaatcatgccaaagacatcatcaaatggggagcagattactttctgaagacattcaattcctctgctgatactataagtttgatacatgctcaggtactccacaaaactgaatctctctygcacgtgtccagggcacgagggtttgtttcttgttccttggtgctctctcagyggggcttgtttttagaattagcactatgctttatcttttagcttagaagtgcmttggtaggacttgaaccaactacgttgtgtccgctacgacaaactttcaacctttcctgtccgttatctgtgcccttatgtaggttataccttgtgcacttcaggaaaaktaataggcactaaaagtttattctggggtagcctcttggattgtgtyatactcgattcatattgtctgttagtaaaaggctattctcttttttttgttaatkcctgcaaacaagaagacatcagtgcscaattgctagctgtatctaaattgtattctagtttattgttctgaggtarcaaakcttttagcctttcaaaggtggctttatggatcakaaataattaaattttccaacaaagcttgctccagttttgaatattggctttgattttaagattgttttgagtgggatgtctaaagaacagctacacgtgactttcatctctgaacacaaatasataaccttaaaaaatatcactgacaagttcttctagttatgtatctgcaacagctattgtttttaattcaatttgtckaagtatatwyttttcctttcacacttaygcttgtatttatgaagtattggataatcttgtacaatctgcgtttgttttggcttacatccaaawtttrctcataamtttgcaggttgggktaggagatacctcagggggagcttctagtccyaatgatcattactgttggatgaggcctgaagatgtcgactaccmacgcyctgtatatgattgccattcttgttcagacttggctgcagaaacggctgctgccttagctgcagcatctattgttttcaaggataacaagctttactcacaaaaacttgtcaagggtgctacaacgctyttcaagttytccagggaacaaagaggtcgatatagtcctastggaagtgatgcttccaatttttacaattyttctggctactatgatgagtatgtttggggaggtgcmtggatgtattatgccacagggaataactyttatyttcaactggctactacattgggaattgccaagcgagctggtgcattccgtggtgggcaggactatggtgttttaagctgggataacaarctagctggtgcccaagtaagttccaaaatgtgacagtgacatggtctgttctcaatgtttgtatttgatcagaagacatggaagtagacatcagggtttatgcrttttagggctgtaacttgtgtggatcttcttgaaggttgttattctatctaatctaggtcacctgaatgggttcgtgcaggttctcttgagcaggctgaggcttttcttaagccctggatatccatatgaagacgttttgcagagttatcacaaccagactaatattgtgatgtgctcgtaccttcckgtcttccgtaccttcaatagaacaagaggtgacgatctttccatttttctatatagcacattttgtgtgtttgtttttactgttttgaaaagttgcaggctgatctattgtcgwctttccaggaggtttgattcagctgaaccatggaaggccccaacctctacaatatgtggcaaatgcagcttttcttgcagcagtttatagtgattatttgactgctgcagatattcctggctggaactgtggcccaaattttttcagtacggaaacattgcgtgactttgcacgaactcaggtactgttgcatatacctctgtattttcaatgttgtraatggtttttgtaactgtaatatctttgtaaacagagatatacactgtcaagtaggtattgggactaatggttttgtaatcccstacagataaaytatatcctaggtaaaaatccaatgaagatgagctatgttgtgggatatggaagccattaccccaagcatgtacatcaccgtggggcatccatcccaaagaacaagataaagtacagttgcaaaggaggatggaagtggcgtgacagtccaagacccaatcccaatgtgattgtgggagccatggttgctgggcctgataagcgtgatatgttccatgacgttcgaactaattacaattatacagagccaacacttgcaggcaatgctgggttrgttgcggctttggtttccttatcagggggtgatactgggggaatagataagaatacaatgttttctgcagttccacccatgttcccaactccccccccaccaccagccccttggaatccttgaggttgataaggttcgtgcagtcgtaggagaaattcttagatggttgagctagctttgattaaaatgttttgttatttcaagctacatygacgcagattcaaaaargttcccyaccagcccagagtttttatgaacsttagaaagtcctgattacmccaattatcatacctgttagagggttcagttgcgtgtgttcgaactcaactatttcygagatatcacatcacttgtaaaattcctaataaatttgaatgcttgagggtcaacaaactctcatcccakgaaagtagccccccacaacttgaaaatgtatcttaatcctagttgttttgctagccatttcataaggctactattcctagtaaacatagcctagatttgrattctgtgtcaatgttsgaggtctttgcagacttataatgccatcggttttca
>LIM2
ctcccactggtctgctgaaacaaaatccattattgagctaggtttagaatcgggtttgctggtcatctgggagaggcgatctattcagcttcgcaggcccccgaagatggcgttcgccggcacaacccagaagtgcaaggcatgtgaaaagacggtctatttggttgatcaattgacagctgataattctgtttttcacaaatcctgtttccgctgccatcactgcaatggaaccttaaaggtgatgcttttgttcgctgttctgttattgtttgattcagtgtgttgggttgacttccgagattactgttagggttttaccgattttttggggtttttattcgatctgccggattggggattggtgttaaagtatgggtttcctgtggcattcatggtcatagctgaaatttatcaaactcagtttgacttatttatgttttgctagtatttctaggacttcatttggggtgtgatctatgtggtggcaatgtggacgtatccgtttgattgatattttgttttaagctgcaatttatcatgtcctttttgactcatccatgtcattccatccaatgcgcagatgatgtttattaatagggttttcaatatttgatattgggggtggaattgactgggggacagttgggtagatgtcaaagtttcactttgaactgatatatgcgatttctagctgaattttatcacatccactttgagagattcatggtttacctcgctgaaaggtcaaccacctctcaatggttaagatgcttgcaagggtttttaggaattgcttttcttaggtggcttgatcctaatccgggatgccaatcaaaggacaacttaaaacggtattgaagtgattacgttatgagtgtggatgcatgaacaaagacgaaacaaatattgaatacacgaatcaaatagaaygtgaccgtatttrttatgttttgtatatgacattctatgaataggaattcactgcagggacagaatgctcctttgggtgacaaagtgattcggttatgaactgttggtgactgttcatctctcggctttaacgactttgtttaggtttttaatgatgacagatcgcygttttttctaaacagtttctaacttttattgytgtttgtattcttttttcattttaattaggcattatttatatacttacactgtaaatttgcaattatcattgcagcttagcaactattcgtcatttgagggagttctatattgcaaacctcattttgaccagctgtttaagagaacaggaagtttggataaaagttttgaaggcaagttttgtttatctgtttcttttcaagtgaattacattcttttctttcagttaaaattctcagcttagtcatgggcgattctagccgatctcattcttcgggctttctggcattgtttttttgcagccattcctagagcatcaagaaatgacaagatgcatgagaatgaggtagtagtttgtaattatctaatcaatgatctagctaaatgttgtgtaacagatagcatttgccgcacttactgatttaaactaagtatttattctgaaagtagctattggtggatattgaycatgtcaatatttatgmaaaattccaattccaaattggtctgacacatgtgtagcaattttttaataggatgtaagaatacaattataaacttataaagtctttgaaaccatgcaaattatattgatattctgcaaattcttcttcttatattagccgagaattgtttagcttgactcaccattaattctgtttatggcatgttaaatttattagttgaagggaggcttgaaaagctgcatattttgtatggcttttcaacagggtttctaattttagtttgtaactctgcagaacaggacacctagtagggtatcagcattgttttccggtacacaggataaatgtgttgcatgtgggaagacagtgtaccccattgagaaggtaacttttcttttttgtttttrtctggattaggaagctttgtgttttaacttttcgttttcgtttatggcctttaactggattagggagctgtgtttttgttgagatgcattgcaatccacatgagtgagatatatttgatgcctagaataagtaacaaatatctctaataattttgggtacttttttgagaatcacacatattctgatactagaatttttactatgtatgattttgtttggcaggttgctgttgatggtacatcataccaccgaccttgcttcaagtgctgtcatggtggttgtgtcatcagcccctcaaattatgttgctcatgaaggcaggctatattgtaggcatcatagctctcaactttttagggagaaaggyaacttcagccagctttcaaaggcaacacctcaaaag
>LP31
acgcagataagaaggatccagagcacgcccacagacacaagattgaggaggaggttgcagcggcagctgcagtgggagcagggggttatgtgttccacgagcatcacgagaagaaagaatcaaaagaagaagaaaaggaagcggagggcatgcaactttccactgtcacttgtcttggctttaaaataatgttcctttctttactgtgttaaaagcatcaccacctcttctagttctacctgttggaattagtgtggcgttgttgcgagaataacatccagttgagctcaactgatgctgccccactcacttagtggtcttcgatctttttcttttcgtgtgatttccgatcttacttgttttgtccagatccgctctccatctcattgtcctgtactgatcctcgtaaatttatatatatagagagagagaggggttttataagtaaaaattggcccg
>LP33
cccccttcggaggttgtttactctgagaccaccacagcttatggcgatgaggtgatccaaagcgcagatgtgtacgctgctggggaggtgaagactgatgataagtttgaggagtacgagaaggcgaggaaggaagagaagcatcacaagcatctggaggaattgggtggactgggagctgtggccaccggagcctttgcactcgtacactctctctgatccccttttattccttcattcattctcagatccactttatatgtcttgacaatggcgatctaatactatgtgatcagtttttactgaaatggaacactgtttggtcaaattctgattaattgttgttgtcatgtatttctaatgatttgcagcacgagaagcacgcagaaaagaaggatccagagcacgctcacaggcacaagattgaagaggagattgcagcagcagct
>Myb1
tcttggatcttctttttcacaattcatcgtcatcaagaaagggccccagtctctgcagagtctccggacatgacttgctgctgcagatctcaaaatcgccctggaagtcgttccattggcagtcagggagctgctgaatccatgcagaggcagaggctgcaggggcatccaatccagcagcccaggactccaaatcgacattccactcagaaaggggatcgcccaaaacgccagccatctgatcccaaccagacaaaccacattcggccttgacaccagagctttctcgcccartgtactgagaatgggtactgctgccattgccgaagctcttggagacctgatcagaatcatctgaatcgacctcctcggttctcccagacaggcttatcccgctggtgggcgagcagacatcgaacaattgcatcgaatcctccatgttaaaattcgaatcctccatgttgaaattctgcaaaggctctatgtcgtcgtggtgttctctcgccctcgagaccaatgtctccacagtgccattgctgctctgattctgatcaggatcaggctcattatgttgctcctgctgcttctgctctgtatcattttcttgcagcagcagagtctgggcaggggtgctctgcatttgcatttgggtgagaggcttgtgggtcacaggatcgattcccatctggcgcagtttcttcttgatcctygtgttccagtaattcttgatctcgttatcagttctccctggcaattgcgcagcgattcgtgaccacctagtgtggaaaacagcaacaaaaaacccataaatttcagagaaaaaccaacacatcatacacaatgaccaccattaatttacagttgcagctccattatatatacctattgcctatggcagcatgtagmtcaatgatgagcttctcttctgattcagacaataatccacgcttcaaatctgggcgcaagtaatttgtccaacgcaatctacagctcttgccacatctaagcagacctgcaaaatttatgcaaatgcaattataaaccaatgggaaatttacagagactccaaattgcatgaatctccacgcaatgcaatggcatttttatttwaaaaamacacacacacacagacggtcctgctcctgctattgaggaaggaatctagggactaatctttttattagtcgayattacaagaggctttcagggagmagacatgtcataacttaagaatcgaaaccaggtcgagaaaatgacatttttatttaccagcaagtttgggtacttcgcgccagcatccatggccatgcagggtgataaaattcaccagttttctgtcttcctctgcagtccatggacccttcttcaatcccactttgtcacagcaaggttgcctccccattttttgccaacaggatccgagaagagac
>Myb14
atgstcgccttgtcgcacacattcaagcacacggcgaaggcggctggcgctcccttcccaaggccgcaggtttyttgcctcgtctctgttttttcagtgcaattaatagctgcttgtggatcgatttaagatgctrtatataacgttttcttgattttcccagggttgctgcgatgcgggaaaagttgcaggctccgatggataaactacctgcgtcccgatttgaagcgtggaaacttctctgaagaagaagacgakctcatcatcaaattccactcccgmctcggcaacaagtacrtaatttcwtcscytttgttgctttaatccattatcttatcagcamtgttatttaaaataaatcccgatctgtaawaggcccaggaggtttcagatttmtttaaawtgcaamgattaatattgaacaagactttaaattgttaaaataagcyccgatctgtaatagtccaagaagtttcaaatttcttgaaatgcaaagcttaatcatgaactagactttaaattatgcrgcgaawttgatattcattggtctrtgaaactgtgcaggtggtctcttattgcacggattytgcccgggcggacggacaacgagataaagaaccactggaacacgcacataaagaaaaaattggtgagcataggactcgatcccaagtctcatctcccacttggcgaaccccgtaacagsaacactayctgcactgctctgccytctkccargcacaaaattctgccgttccaaagcccgagaacaccggacatagcagacttctttcaatacraccgctctggaagytcgacaayggagctggtcgcttctaaagccgaagagcatccggaactgaatcttgatttgtctataagcttgccgtctcattcgacccccgccacaaccagagcttcgacagtccatagaaccttagactcaaactctaattctggaagcggactttg
>Myb2
agtatggttatggctgttggagtgaagttcctgagaaatcaggtactcatgctattctctcccattattcttgctgttttcaaggaaaccttagggctataatgtgggtarccagtactgaaaagatccattgaacatctaatgtagagaacttgtaatggttgatctgcccaatgtgattttttccatacttwgttcaagtcgtgttggtatgggtgcagaatacactgcaaattgacctgacatgatcagttcatcggtgtaaagcctaaaattatgttcagtacattacctatcacatgcttgctttctcggcctcctcatcctcatgccatgycaataataattttaaagttatctgaattcatgtgcttagatctgaatttgcaggcattaatttgtagatattttggataatcaacgtagacactatggcttttttgagcattagcttctactgtaaacagaatattgctgacattgctggctactagaaacaaaaatgccggaagcttaaagtgtagawcgtggtttctcatcgcttaatatttggtttcatggcaggtcttcaacgttgtggaaagagctgcagattacgatggatcaattatttgagacctgatatcaggcggggtaatttcagtccaaatgaagagaagcttatcatccatctgcatactatggttggaaacaggttggttaatttcatatttgcttcctactttgyagagtctttggtgatagcatagtcattcttgtattcaacattgaaattcgcacaatkatagtgataacattctcgttctctctgaaaaaacatctctttcttttgttcttgcattcracattgggctgcctcagcctaactgaaagaaaaacactttctatcattctaaaaaaacactttctgtcattctatttgttctgggcagtgcattaatraattaaatatgcgcaggtgggcatacatagcatcccatttacctggaagaacagataatgagatcaaaaactactggaactcttggataaagaaaaagcttgctaaggctgaaataatctcaaagaatattgaggcttccaaagtacataataatctgccccagttcttgttcgaagaatctgcaaytctgggsaatgaaagcaagctgctaaagcctgagatgaatactgatgggcatgcagctcctcagagccatgttctcccttcaaaggaaaattgtgaaacatttcctttatgggattataagatgatcaatcattcaaccacaaggaattctcaatatgagatggaagacagcaaaactgctcttaccatcgatagccttctaattcgcacggattcagaaacaggagctattagagaattcaatacttgggatccttctggaattctgactaactctagcagcaaaaactgcaaaaacagtgatttccaatatatattacatcgggacaatggtcagcaggttcaaggacttccagtttcaaatacatggcatggctacagtagcttgaacccaattgaagggtccttttattacaatccaaaytcagaaagcagtaatggagttcacacaacatcttctataaatgagagtgacttcatgagatcgctggatatggggccattaatttattctcatcatgaaacactggatcctgctgatcatgctaacgtagctacaatgtgggaatcgggttccagctctaatggggttgatttaggttattccgagtgcctatacagtggtgaacaatacaaccatggcactgaaaacagttgcagctatttgcctccactctatgaygtcagtgaagaatctgcagccattgatataaaacacagtggcaacaattcactgagatatctggaacaaatccaaaataatgagatcaatatatcccaagaaatggatgccattcagcaaatatttgagcaaaattcaaacctagttacaacaa
>Myb8
gaggtgaatgccgaggcaggggattctaagaacgataacaccaataaaaaagtcgaaactcaggcagccatggacgaatctcatgtttctgcagggaacgaattcaagcatctgaatgcaattcccagggctgatacggccaatcctaaattttttcatgttcccgttgaagacaacactttgattggtagcgattcccaagcaatgctgcaaaatggatttatcaattccaacagtaccactactactactactgctacttctactgctagtgctgccaatttctctctgcccaaagaattcttcctggaaagatttaatagcgttaatgctacgcccacttcagtcgagcctggtttcaatttcattaatcaaacaaccagtacccaaggtttcactggtgaaagagatcagaagctgatcgataatcccgtcttgtgggtattgcagactccgaatcgatctgtaggtttccctacagaaaacttgatgccatggctgggtcaaggtcctgccaaggccgtgtcagatgcattctcggacttttcaagcgatgtttgtgattataattcgataatggcgaatccatccatgtacagaccgggaccctgcctttcttctttgctatactccgaaagatccctcgaccaggatttgctggacaacgcaggcactaattgcatgaatggatcaggcgcagcaggatcagctcagtactgggacaataccgataataataataataataatgtgaggtcaagtagcaggagcagcagctgcaacagyagtaccgccaatcttgaggtcaataatggcgccgccttcggccatttttggggattcggtgagagactagatgcaactgacatcacctctgaaaatgaacgaaaggctccgctatttttggagagagctgatcagtccgaatatgccgttaagtggtctgaaatgctgcctccgttttcaagccacacgcaagaggagacactgccaatatatcttacaacagactccaagtctcaagatctaggatctagtgagaacattaataaccataaccacgctgccctaaattccgccatttttccaatatcatggcagcagcttcagaacacagaataccccgtacttggtgacaggacggccacgatgctcagtactccgttgtctgatcccgacttccaccgcattgctgcagttctggaccaaatttagtacaactttcagtgccaggtttagttagtcattactaattttcatgggtttacatattccacagattgatttctgaaattctcacaaactcgcagccgtggatgactcagatttaataaaattacagtag
>Pipn0_10162_01_contig1
gtaaaacgacggccagtgtggtgagaaaatgggaaaaaatcggtttcagcagaacatgattacacagagtgccgatcacatcctacctaccatcacaataaaagaaraacttytacgcctccagtgcattccgaratggagtcgattatcrtcctatcagaaattttgaaatggcgtaagacaaattagagaaaagcttcattcccakaataactagtcagttgaactccaccttggtaagtgggttagaagttcaagttagcagcgcactcctttcttgcagaagagtacgcccgcagtttgggtgagcggtccgacaaggctggaaggcctcgctggcagactcgctgcttttacataygccgatgacgcccctgctcccgatggcgtgaaatatgcgccgttcagcatcagatctcccttcgatctccagttccaattctyccattcattcacgtccccgtatacccgctttgttacctctggtcatagctgtttcc
>Pipn0_10514_02_contig1
aacgacggccagtccaagttacaagggctcggctcggaagaatgaatatgaaaatttggaccttgctyatatttacaaaagaatcgacctgacaaattcagcagaataaatggcaggtccaaaacatgagatgccgttggtattgcagtccaagatgtccttcccrcttataaccctacaagaataatagtactgcagcaaagaaaagccacaattatttcttcagctagtgacaacaaatgttctccttgtacactcatccctaacaagggtctaataagtccaagaagaaaagatagagttcactatcttaaccatgtgcattgattccaagtctgcacacgasgaaacccttccctttctgttgaacggtcatagctgttt
>Pipn0_11027_01_contig1
gggaaggcwggatgtgttggaataggcgaaagtactgtagaaggtagaaggaatgactcagtcctgtcacacataaagtaactgcaaccaagaggctaaatcaaactacactcataacrcatacagtacacaygaaaacttacctgccgatgggaatggtccctgractgttggcagggctgygccatatggttgtgaaataggrgtcatagtactagctcctggtgaagcaaactgcaaaaggtgaggcgctgcaactccatarccttgcagggcaggatagccaggtccagcctgaagatgytggccaaagtgtgcataaggatatactggagcaattgtcctsgcagacccatatatctgaggatactgtgccccaatatatggactatatatattctgcaatgccaacatgmaaggwacattcatcagggaacaaaagatagaaggtcaataagcatgcaatcaagagrcaaacattgacagycattagctattcaagttcaaaactccaacttgtgtctttgtagaaagaaagccrtgtacctgtggrtaagtatactccgatgcatatgttgcatatctgtcataccagacaacgtttaagtaaattgtatgagattttcaaatcatcctcactttaacaaaacagaaawmagggagcaagagtattagaaaagaatttcaacccacccatatggaggatatgyaaagctttgctgaatga
>Pipn0_11649_01_contig1
ccagtctcatggatctcgaacccggaaccatggacagtgtgagggcagggccttatgggcagatcttcaggcctgataactttgtgtttggccagtctggggccgggaataactgggccaagggtcattacaccgaaggagccgagctcatcgaytctgttcttgatgtagtgagaaaagaggctgagaactgtgattgcttgcaaggtatgaatgtgttgtgtaatggggagttaatgtgcttgtgagtaataagtcctggagttttgcagttcttatttctgtgttgcagagagtttaggggattaaatgcgattatgttgttttgtgcaggatttcaagtatgccattctctgggagggggcactggttctggaatgggtactctgttgatatccaagatcagggaagaatacccagatagaatgatgcttactttctcagtgttcccttctcccaaggtgtctgatacagtcgtggagccctacaatgctaccttgtctgttcatcagctggtggagaatgcagatgagtgcatggttcttgataatgargctctgtatgacatctgctttagggtcatagctgtttcct
>Pipn0_11832_01_contig1
tgtaaaacgacggccagttagtacgccgtgcagaaaaccctgasctggcctttctagtaagaactgtgcaaaacgtgtattataaaagwgttgtatgggcaatccgtagagctcgaaagaaataagsgcccagtgcgytcttctgaagaccactgtacaaggatggccatcttcttctaccaggattcagagagagaacccatkaatagccctataaaaattgaatttcaagaatggaaacacaacttgtataatatmtgtaatgtatagcatacctcgattcgcctcagcacattccacagcaaaatccaatgctgatttctggcatccaataactacaactctctttcctttgatcagatcataagcacttttttcatccaagcgtgcgtagtccayggtatgyaaaacttttccttgaaatayttctggtcctttatttggcggaaacgatgggatatgggggtcatagctgtttcctg
>Pipn0_12329_02_contig1
ggaaacagctatgaccgaagcaaaaagtttggcatctgagccattccaggacgaatgccaggtagtagttgctgctgataaccaaatcccgcaggctgaaagcaaagagcsaaamtcagagattatttaaaccagaaaacactaaagaakcctcagaaacctaagcattgaggcttgtagccataatacacaggttacctgtggtggaatcagaccatgaggaccctgaccatagaacaattgctggggagcaagccttggagcaccaggatgatgatatgcagataagctagtaggcaatgcaggtgtaacagtaatsggagctctcatctgagcaaactgagcctgatataacaagaacaacatctagtcagcaaaactagagtacaacataatctattgtgcatccagcaaagtaatcacaaagatggaacttctcttataaagcagcaatgcatacctgcaaccttgcccttctctcttctttacgttgagccagagcaacatagagtggtttcctcccaaccatctttccattcatctcaactggcsttttac
>Pipn0_12515_01_contig1_m
caacgtatacttggaaattacaagtttaaaaattctagattaacagatccttgcctgttcattatgataccaagcgcgccaagagccttttgtgggaagtttgagagcawtaagacagtatcttgttgatatgactgggacacggccatctgtatcaccactgtcaattgattgaaacaagtttaggcgatatggaaaaactctcaaatatatgttgaagggtgttccccatatcgtgcataagatatcaaacttaagaaaatggaaatacctgtatacccatatgcgaaaccctgccgctatcatttttttatawataggtagtacggaaaagcgagagtctagccatttwtcactgatataaccactgcgattcaggaaaacatcgaacaaaatttccatgagtaactakgtaattagcatcatctaacaatcttaaatgaaatggaatcrttatgtgtgactatatattatgcctaaggaacaaaatcagattaaaggccatttatgtatgttttacttgcatatactccaatcctttagctctgagcctttagtgacatgaagagctgtctgamcmtcatgtctgttataataaactttggcatgatcatcgagacaaggatcatatcctgctaacatcttgtttcgccactgctcatacattccaaaatatttaagctatagagatggcagagccacatttatagatcaaatgaatttgcgaaactagactttgaaggcattggaatgtactataataggtgaatatttttctcma
>Pipn0_13455_01_contig1
cgacggccagattccagtctttgccagcttggcatatagcttaacccagggcattggarttggagacacgcaatcccataggaggaggaggaggagaggcaacgcaacccctgaactctgtgttgttgttgttgttgttgttgcggtgctgcattgaagacatgtaatcacgaacctctttggccaccatctcttgcattactgccagtaaaccagaggagcccagggtttcaggcattatcccatgtgaacgagctggggctagaaaaggtcatagctgtttt
>Pipn0_13598_01_contig1_m
gtatagacagcagacgcagcctgggtagtgtactttcattccatacaccgttattcsatgctccyccaatgctttctaacttctgtaacccagagagaaccaataacccagagagaaccaatatctctaacagggaaaacccgccagtattccctatycccaactcttttaaacctccgcaatgatacaagtatagagccttcaggcttggcacccgttccaacggagagagctcccgtaggtggctacaccaacccaagaatatgcattcaagatgctggaacttgmatatgtaatctggcagacttgaccctatgtacctccccattgtaaagagctgaagcttactcatcttcttcatgtcctgaggaagctcgaccattacatcatcatcatcatcattaacaaaggacaagtatrggtgcctcatttccaaccatgttcccattatgccctggtcatttcct
>Pipn0_13929_02_contig1
gaaacagctatgacctcaacagtgttacaggtggggtagtggtggctggcagtctgcctgctgcaccacatctatatccatgtatcctctcccaatgaaccccaataaacggggtgctcgtctgggtggtaggaaaatgagtggaggagcatttgcaaaattgttagcgaggttaattgctgatggatatagtttggaatatcctgttgacttgaagaaccattgggccaagcatggcaccaatmggtacattagaatccagtagatgamagtactatatggatcatgtagctaccctttcagcacctgtatgtgctagttcctggasaatgatgtaaacatacatctggtgagctgattcttgggagattcattcaacccatattctaactagcaaatgactccactggccgtcgttttaca
>Pipn0_13957_02_contig1
caggaaacagctatgaccaatgaggagggtggtagagatgctgcaggaagccaacccccatcacaaggccaaggcaactgccaaggatggaaaattgtctccttactattacgaggaaccsaccattggcattgtataggcatgatggtaattgcatytggcctggacttttcttctttggcctctgtatttactgctactttgtagcttctgcgcttgcttagctcttgttcatgtgcaactttmaaatcttactctgatactgttacccaaaagragcttgcccctgtaacttttagggtatatttacaatgagaatagaatgggtagaggctcatgaatgaagaggaacatgtgtctacccacttgtgggcctttgtatctttgtttttaatagatctgccttttgagtcaatgrgttctgatgcctgatggtctggctagggctcagaattactccctgccaaacaccatgtactggccttttaca
>Pipn0_14221_01_contig1
aggaaacstatgacccctgtaccgtgttcatcaatttagcaaggttgagatgttcgtaatatgtcgtccagaggatagtgattygtttcatgaggagctcattagcattgaagaatccctcttttcttcacttggactacacttcaagtgagactgttcttttgggtttacttgatatgttgtatcataactttatccttttcatgtcatataartgtttgttgtaattgatgccactgcaggactctagacatgccttctgaagacctaggcgcacctgcatatcgcaagtatgatgtggaggcgtggatgccaggtttaggacggtatggtgaggtaagtccttttcttgagttggtcaaaaatggatgtagcttgtcgattttgacaagaacttcatattcccattttagtgtstatataataattatgttgaatttcttttatacagatatctagctcatcaaactgtactgattaccaaagtcgtcgactcaatattcgataccggcctgcacttgaagaatcaaatccttcamcagttgacaagcctaaaaaacgaaaaggacaactaaagtttgtgcacacattaaatgcaacagcttgtgctgtgcctagaatgatcactggccgtcgtttt
>Pipn0_16459_01_contig1
tgtaaaacgacggccagtcagaaacactgacagggattttgcattcaataatgacagagctagtgcaatagcaagcgaacatgaagcaactagccaagaagacttgggctttacatgcaccatattggttttaggaaaaactggtgtagggaagagtgcaacgatcaattctatatttaatgaagttaaggctgcaactgatgcattccaaccagctacaaagaaggttgcagcratggttggaactgtacatggaatccaactgaggatcattgatactcctggcttgattccttcytttgctggtcatcrcagaaatgaaaagatcatgtcatcagtgaagaagtttgtaaggaagtatcctccagatcttgtactttatgtggatcgacttgatatgcaaaataacarcaatagtgattttacaktggtgaaaatcatcactaagacttttggggctgccatttggcacaatgcctgtttagttctaactcattgctcggtcatagctgtttcctg
>Pipn0_1659_02_contig1
tgtaaaacgacggccagtgaatatcgtggaaaggaagaccagttcgagagtcgctggtttactctcaaggtagccaacccaaccaagactttcttgtcacgatattttgatcacatcgcaagttgtgcggctgaattggagagagcgaacagcaccagaacgctgtataccaataatagagacaaatggggcagcggactaggatggactggtgttccattcaagcatccctcttctttcgattctctcgccctggatcctgcgatgaaggccaagatcayaagggacctggaccggttcaggcaaggaaaagagtttcatagcagagtcgggtcatagctgtttcctga
>Pipn0_17607_02_contig1
tgtaaaaacggccagtctctaccacatcatctccaacaatgcccagtcttccattttataatgacaccaacacggtaaccagcttcgctgatggtcttagaagcttggcctcacrcgatcatcccgtctttgttcctcggagagtggacgagaatctgttatataccatcggtttaggattgatcagctgcccagggcagtcttgtggaggtccaagcggttcaagatttgcagcaagtatgaataacatatcatttgtactgccaacatctttttcaattcttcaagcacaacaacttggcaagaaaggggtattcaccacggasttccccgataaccctcccttgcagtttgattatactgctcaaaacataagcacagccctgtcgtcgccggtgaaagacacgagagtgaaaggtcatagctgtttcct
>Pipn0_17776_01_contig1
aaaagccagtatctccgacaagagcaacgaattatttcttcgtagtatctcgttctcttccgacagagaaggggccaccgccggaacgcaggagtcttctacagtagataatgaattagggtttagcgatgttgatttatcatattcaaactgcggtggctgcgcggtgaaggyactggacggttttcttctctggatatgagagagcagatgtgtgtggcccttcctgaacaaatcgttcgcgaactcgcaccgtccccgaactatttttcgaaatccctacaccatcaaatccatcaagcacattaacaccctatattttcttctgcgttagcctacttttacattagagaaatatgtaaaatcattataaaacagaaggaattcttacataggtattgagctgtcgaacaaagctggagaaattggtgtggttgaaataacatggcagaacagacgccgagaactctttggggcgccataccacaaaggtgttgttacgatcgccccatgaaacaatgtggtctgtggagggatcatggtcakcc
>Pipn0_17971_01_contig1
tgaggcatgctgccaagagcaagggaaaccgtatgttgttgtktttgttggcgtaaatggagtggggaaatcaacaaaccttgcaaaggtttgatgtcacaatctatattgagatactgtttgtgattatttatcacaacatttgaaagtttgctacaattgatgaacttttcttctgcaatgtttaggttgcatattggttgctgcaacatgagcttagtgttatgatggctgcctgtgatacatttcggtcyggggctgttgaacagctscgcacwcatgcacgtagrcttcaggtatgatgaatgtattatggctattggtcatttataccagagaagtgaaatccgacagactgtatgatatgaagaattctgttctcatgatgtgaaattttatcttttctaggttcctatttttgagaagggttatgagaaggatccagcaattgttgcaaaggaagccattcaggaggcctgtcgaaataagtcagatgtcgtccttgtagatacagctggacgaatgcaggtatgcatagtatataacagtgcttccttctgggtatcaagggtttgatcataggattctgaaagatttatgtacttctgttgcagctgaaattcaattgtcatatgatattgccaaatttgatgattcaagctttgaaargaggcatgtaagcaggatattatataagtgtawktgccttaaattttgtaggataatgagcctttgatgagagctctctccaaacatccat
>Pipn0_18296_01_contig1
tcrgraaacagctatgacccaagttaaaacctctccagtagagagattgaaaagcattgcctgtggtctttgtgctgtatgggcagtaacagctacctaccctwcatttgctgcaacatcaactccggtggawctttttctcaaacacatttttttggaacttgtacaagagtctttstgaacgtatatgtatttagcttaatttttacctgmattgcattttcagaggttaccaccattgtcaaatgatccaaataggtgtgaaaaggcttttgtgggaaacactattggtcaggcaaatggtgtttatgataagcccattgatcttcgctyttgcgacttcacaaatgaaaagagtaatctgagaggcaaatcactcgcagctgctcttatgtccgatgcaaaatttgatggtgctgatatgtcactggtttt
>Pipn0_18624_02_contig1
aacgtaataattcsaaatcaccagaatcttttcacatggtttttgtattctgtacccattaaatatattgtgaattcgatttgtttattcgggtacctgctctatactaaattatatgccaacaacattgagagttgcagagagtgatcgaaatgcacaattatttaacgagcgtgtacgaagaaggcgacgcgcgttcggctctcatagccatggttcaatcmctgcatcatgccaaaaatggattcgacattgtttcaggcagcagagtatgtctcagattcgattctctcccacgatttggattatttgcaagasattcaattgacgaatatgcttgtggttgatctatcttaatacgcacgcatgactgcagattcgaacacactttgcgaggccaaattggaayagagtcttcacccaactgtccacarcccacaaggrtgctcgaataggttgaatcaaacagctggacatgaatamgattccattaattaaaagtttttgtttcatttatattagtttaaagttggttgaagttcctaaaatcagacaaacaattttaatagtgtatttaggggaatataatcttgaaaatttwattttttattgatcacaatctaacttattcaccatgtctgttatccgaatattgcaggggtattttactgtgggccgcctactcttacaaagcaattacgttcactttcgcagcaatttacccataactcaagcactcgttttgaatttcacaaggagaatttctagcagaatggaattttttccagattgtcattcgtggggacaccatca
>Pipn0_18847_01_contig1
atgacccaccacttccacaatcgaagggtgtgcgcaataagagttattggactatcttctccagattgattttgtgcytgcaggggcttccccatgtggtcaacaacctctgatgttgtttgtaatgctgacttgatggcagcagggctccaatcaggatgcttctgcttcaccaaagctgcaatgccggctatatgtggtgtcgccatgcttgtccctgatatcatggcaaatccttctcctgcttgaaggaaagcagaagcttgagacgattaatgtgcttgtcaaggtgccttcaaattttcraagttcaccaaaacttatactaaattgattctatttactctctagaaacaagatttcaaatttcaaaattacagactcytaggtgaacaagattagaagataaaaatcaagcctatcacaaacttcaggcataagcagaaaaaaattgcaatcaaacctatcacaaactacaggcataagcagaaaaaaattgcattgcaacmtattctaagactgaaaaaagcaggactgttttaccttgataattgacttcatcagtgccattaggagaccatgctgcccatattagagaaccaggagccagaatatctggctttaaaacatcggtgtcctgaaagctggaatccttaatatctggccctctagaagaatagatgctacctgaggagctgtaccttgatatataggactgg
>Pipn0_2078_01_contig1
tgtaaaacggccagttcgaagacaagctctgtacagattataaatgtatscataaccatggaataaatcctgcaaagatgcaggatttatttacggattttgcaatttcctcatcccattacttcattgaacatacaaggaatatgtcctctgtacaaatcgcaaccataaagcccaaatcataataccagacgctctctgtacaaaccccaaccatagcccaaaccagaataccagacgctgtgtctcctgggcagaagtcactcgtttaaagcaaatccatgcgtggcttcatgctgcctgtcgtgtttacatgcaaacattcctgaaatcttctacctacaactatgcaacattgcagtgcaaactactcggaytagaatccgaatagaatctaccagttcttccggatttcgaaggtgtaattcatttccaggtagcatttatcgtcgtcggtcatagctgtttctggtagaagaaatg
>Pipn0_236_01_contig1
ccagtctcaattactctgccaatctgaactgctaamcaattaacctcatgactatattcttgactttctcagtatcccaactctgaaaaagttagaggaaaakgaactttcaaagtggactttctttagacgaaaaaccagtggctagcctttgatgtcatttctgcaaaaacctttacggcttaatcttcaatgtttaactcaccatctccctatagcttgtcccattcggaccctatcaccattttttattaaaaacctgaatccaggtgagcwgctttgctccatctctgaactaacatcatcagcttgatatgtatttgcagagggagcttggaatacaagaaccacagtggagcccatattgaatacagcaatctgttaaaaattcataaatgayatcagagatgcacatatcaataacacaaaaaattgttaactacaactctggcttttcaatcctaacttaagtcagtatgaattatctgagctcccacctcttgccccttcttaatcatcaagcctgcatctttgttcccatacatacgcggtcatattcctg
>Pipn0_259_01_contig1
tcaggaaatatgaccgtggtggtgaattgactgyaagaagcygccgatctcgatcgaaggtgtacagagatcattaatggcsatgccgaygccgtttcttgtgaattgytctggctgtcagacgccactgcagctcccgycgggggcgaagtcgatacgctgtgctctgtgtcaagcggtcactcatgtagcggaacatcacggcgatgttccgcctcgaggttaccgccaccagcagcmattggctcctcccgcacctgcggtcagtccccagcactattcgcccgctccgccttcttcccacggcaggaagaaggcggtcgtctgyggcatttcttacagatattcccagcacgaattgaagggctgcgtgaacgatgccaaytgtatgaagtacttgttaatcaataagttcaaattcccggacgccagcgttcttattctcacactggtaca
>Pipn0_3203_01_contig1
tgtaaaacggccagtctgacgaccacgaaatctcggcttcgcagascccgagaacggcagagatracagacttcttccaacaagaccagtcggaaagctcgccgatcgagcccgccgcttctgaraatgaagagcakggtgacctcaatcttgatttgtgtatgagcttgccatcaragtcgccccacgccgaaaacagagctttsagcrtggatggaaccacggattcaaattttaatttgggttgcggactgtttcgtgtttatatktaggtggggaggagcgtttggtgtttggtttttgtattyaagtgggggagayttggttawwagaaaattggatctcggttcaattttagacaaagctatatactactgaaaaataytctaracataatttcttcwwcaacaaataaattatgacamaggttattagaaccgaatattgtgaagaaaatcatagcagtttctctcacaaggattggtcatatttcykra
>Pipn0_3261_01_contig1
caaagatgatggaaaatctacccaatgcttctacattccgttcagtgattgacggtctctattcagatggcagatttcagactgccagtagggttatgaaatgyatgttggagaaggacataaaagaaaacttcgatcttattcccaatatwttggaaactcttctggatcgtggccatgtggaggaagtcattgaccgttgattgtaaaacgacggccagttgccatcagcacaaagtccattgagaacggtgtcataagtagcagcctttatattacaattcttctgcaatgcaaattgtagcagttggcaagctgtgaaagatttccccttttcacaaagaccattcgagagtttgttcagatcgggagcacagccttttacaaacatcaactcaagtcggtcaatgacttcctccacatggccacgatccagaagagtttccaawatattgggaataagatcgaagttttcttttatgtccttctccaacatrcatttcataaccctactggcagtctgaaatctgccatctgaatagagaccgtcaatcactgaacggaatgtagaagcattgggtagatgaccaatttccatcatcttgtctaaagtatatttggcttctgccggcwgtcccttgcacaggaaactttcaataaggacgttgtatgtttcactgtccggtcatagykgtttcctgacagggactggcagaagccaaatatactttagacaagatgatggaaattggtcatctacccaatgcttctacattccgttcagtgattgacggtctctattcagatggcagatttcagactgccagtagggttatgaaatgyatgttggagaaggacataaaagaaaacttcgaattttggaaactc
>Pipn0_3790_01_contig1_m
aaaacgacggccagtgagggaatggcataagatgccccggcagatcctccacactctcctctgcaacaaaagcctcccaagttttctcgcaaatcctgcgtatgatcctcacgcattcaacactctctggatgaagatattcacgccgcaggcctccattcttttgcgcgaaatgctcgtaccacagagacattcgatatccgaatatttgccctcgagctcggcgcccctgctcgttgatgtgctgtggctggtaacatccttgggatatttcggtgtccctggctccgtccatggatcgctggtttagattggccgatcctatgataatatattcatcgtccactgcattacacaaaagaaaatatgaacattttacatgaggatcatcaaatttcagakttcggwgaaagaggccagataaatttgaaattctagaaattctagagctgagtatccgtacctatcatgaacttggcatggacatagatsatggttctcctgtgtatctgggcgttccagtaatcgctcccctcttggtcatagctgtttcctg
>Pipn0_4032_02_contig1
tgtaaaaccagtgaagagagatagagttgttggaggaagagatgagaaatcagaacaagataggtgcatatcaaaatgtttcaattattaatagcttggttggcttcacgctctattgcaagtgtgtcctatttggggtcacagatatggaatttgatgcacaattgcaaacatcaagtgaagaccgagtgkctagaacagagtcagacgatgcccctgttattccagaggatttcagatgtcctatctcacttgatttgatgagagaaccagtcattgtttctactgggcaaacatatgatctattatccattaccaggtggtttgaggaaggacgctcgacttgtccaaagaatggacaggagcttttgcacaaaaatctgattccaaatcacgctcttcggtcatagctgtttcctga
>Pipn0_4042_01_contig1
aaaaccagtgaagaggaagaagtgaagctgctaatgacgccagggagtgcgcactcaatgagttgcagcctcgctctcctggagaagggcgtygaatttgaaccggtggaggtcgtcatgggcrgacttaaaagcgaagtagagcrattgaatccagtgtacaggcagatccccgtgctcatccacaaagggagagctatttcagacttgccggtaataytggattacatcgaagaagcctggccsgcctccgacaccacgcccgcccttctgccggcctccgcttacgacagatcggtcgctcgtttctgggccaacttcgccagcaacaaggtcgctmtctcacccttctcttcgtttcttcaggccacccctcttcaccgttttcacccmttctgtttytgaatgcacagttcatacaaagtgggctcgatctcattggaaccgacgggkaagagcacatgaacgcgargttggtgacggtaggatggtcatagcttcctga
>Pipn0_4285_01_contig1
ccagtgaagactgactgaagacagttcaggtgcatcatatgaattctaattgcggattacaattgctatccagggaaacttctctaggagcaggaaacaagcttatttgaatgyagatacccctgtataaacgactatacagagcaaaccaacggcttycattcatgtttttacataaccacacagacttcttcttgcccgctgctgtttgcggaattcaataatttgtatggaagggcttgtaaacyttctgtaaggcgtcaacaacacccactatggatccactggcagctgctactgaaacaaccagacaaactccactcagtatttgcatagcaacccacctagaagaccagcgcgggattttattctgtgcaatatacatmgtcactggaaagtatactgtyaatggccagaatgccaacgcccccagaagccccacmacattgttgaagaatggaagcaacatggaaatcagtgtggtggtcactacaaaggctggtcatagttcctccccatatgatgacctgaactcttcgccgtcgtttt
>Pipn0_5575_01_contig1
aaaacacggccagttacaatcctcccccaacgcagagagaataactgcactataccmagtwatatagttctccatcgaaaacacattaatgcatgtggccacattggacccattttgaggytaggagaacgtatagagccctgtakaagaaatgcttaatctgtgcaacaaacttacagatctttgcacccaatattcttcttgccgttctcttccactttgcaaataatcrttttcttcactttcctcttcccaatcaaatgcaggcaaagtagacctgggagactcagcatggcccattctgtaattataatatacaacactgctcttccctgtaagctcttgttgacttgtcatttcacatgtatacccctgtggccaaattggtttggtccatgaagattgacacgcgccagaattgacatgaactgcaatggagaatatgatagggctgaaacagggtcatagctgtttcc
>Pipn0_683_01_contig1
tgtaaaacgacggccagtgttaattcatacggcggcaattctctcggatctctcccctggatccagtgagtggcwtaatatttcccattctcaccatagactctgcgaagcgttggaaaaatttctcctcatcctccgcgaatgcagtaactaaagccgtggtggtggaggatatttgatcatcttggccgttttggttgccatagagatcttggtcggagatcaaaagtcccctagagctctccaagttggtgaaatagtggttgtcaaatttggtgggactgacaacgtccaagggggacaatatgttatctcccccggatctggggcatctcgatctcagttcagcagaataactttcctcaaaattagccttagtcgtcatgtaaagtctctgcctgaagcttatacaccgagactggccaatggtgtggctgcctgcattgcaatattttagaaccaacmattaagagcaackggcattatgaattgataatagtagtaaatagtacctgaaagtgcaaccaggtcatagctgtttcctga
>Pipn0_6924_02_contig1
tgtaaaacgacggccagtggactctggtttgttttgcatggaagattacaaaccagaagagggactctggtttgcatggaagawtgcaaggaagtcccatgttaatacatagctgagaagagcccaagcccaaccccaagtaggggttgtcagcttgtctacctccatgacmaacatagtaaattyacygtatagttgtactgatatggatgatgatgagatattcacaagrgrmcttttccatatgcatgcttgcaaagagaagcaggctggtcatagctgtttcctga
>Pipn0_7009_01_contig1
tgtaaaacgacggccagtctctttgacccatttttaccagcaatatttgaccataggtttgtgacaaaagttttgaactgacctttgccggaaagggtctcccacaattgacctttcttagcattacaatcaagatttgccacatccacaacagatatgctcatgttatttcgaacaatacaaagtttacccccaagaggaagcaatgctgcagcctcaagcgcatgagaattgccaagatgaagcttgctgtctatcaatctgtcccacgagtcattracattatcatacamtcgcattctgcaaccatccttacagtcaagggcataaagttttccatttaatgtgccacttggcgtctgccatccatcgactatgccacctactacagtagaccactgatttaatgatggcacatacatctcacggtcatagctgtttcctga
>Pipn0_7454_01_contig1
ccagtgcctatacacagtttagttcacattaatacaaactaatatatacgcatacayttccctagrgcaaaactttgattttgcataattctcaacgaattattcgctaatgtctggtgaaggagggctgatttcgcgggaacctgttgctttacattcagaatctggtttaataatcccacccaagctgaccatgtttcggcaattcagacagccatagccgagctgttttatccgatggagttgggtaacaatttccaacatgcatggccgatcgtccttctctgcagacaggcatagaaaagccaattcagctacactggtaatcatttcatttacarcgggatcagattcaaactctagatcaggatcgactagytcctgcaaaaccccacyctgaatttttgtcgtggccagatgcgccaagctgatttccctaccatctctcatttcatccacggtcatagctgtttcctga
>Pipn0_8408_01_contig1
ccagtggtagttgtgttggtaaatgtatttattttcagagctgcagatgcccaactccctggaacatgggaattgcttgcsgagaatggagggattgcatcaatgcacactgcagtgacccattatggaacagtggtgttgctggacaggacagacattggagagagcaagatcagtttaccgccagggaattgcagggacgatcctaatgaccawgcccttcagcacgactgtagtgcacattctgtgctyttgaaccctgccaccaatgggattcgtccattgaagatacttacagacacatggtgctcttctggccagtttctccccgatggaactttgctgcagacaggaggggctatggatggcaacamgaagatcaggaaatttgctccttgtccacctgacgagctctgtgactggactgaggtcatagctgttttcctgtcttcktgttgccatccatagcccctcctgtctgcagcaaagttccatcggggagaaactggccagaagagcaccatgtgtctgtaagtatcttcaatggacgaatccttggtgggttcaagaggaat
>Pipn0_9329_02_contig1_m
tgtaaaacgacggccagtgatgggagggtaatttgtgacaaatttcttcgctawgttcgccagctgttaccaaactgaacatactatcaactgcaatcgcctcaactgtcagaggcaagcgaacagggtatgcacataatttcacttcagactcaagcgaacagggtatgcacataatttcacttcaytagatgattgacggcaaataattccyctcttcggggttaatttgtgttgataattttttgtgcagatggagaatcaascsaagggaacagtgacrcctctggcgagtacatttccaatagaagaggcccagaaggctgccaggcgcgtggaggaatcgctggaggagccgcgtaaggagattcagaaattaaaagaattcattgacgacaaccgcaagttggtcatagctgtttcctga
>Pipn0_9337_01_contig1
ccgatggtgtcagttcagatggtggtttgcatgtaccatcaggtgatggtcctttacagacagctcactcaaaagactctgaccagtcagagaaagagttgcacaaccattatggtcatgaaataactctgagaagtgtggaacaagagatatcttcttatgccaaacttagaaactctgttcaagcttctgggcgtagctgtacaaaagtaagtccttgtttatctgctttcccttggattgacaaaaacactaatagttctgctgaagtctgatgttcatggcacaggttcataagcaagggaatgctgttggaagagcagtggatctatcaaaactccgtggataygatgaacttatacgtgaattggagcatcttttcaacatggaaggcttactaagcacccctgaaaaggggtggcatattgtttacacagataatgaaggcgatataatgcttgttggagatgatccttggcagtatgtatctttgtcatatttgaccaatttatacgaatttacaatgcatcattatgtttagaatgggcactgggtttaccattttcctttgagtttcttatacattgtaaggtcatttccagatttctttttaagaggycattgatccttttactggcatataaggaatatctatatagttttttgtaactgcttttttttcctgctgcagggaattttgtaacatagtctgtaaaatactgatatgcactggac
>Pipn0_9444_01_contig1_m
tcaggaaacagctatgaccgaagatggttccgatgacagatctactccagagaagtatgttaatcagatcgtggatctccaggaacgrggtgcaccagttggggggatagggatacagggccatattacctacccttctggttmcattgtacacactgctttgaacacaatgtctattttagggctgcccatctggtttacagagatggatgtttactcgactaatgaatttgtgagagcagacgasttggaggttatgcttcgtgaagcttttgcrcacccagcagttgaaggtattatgttatggggtttttgggaactcatgtctagggagcagggacaccttgttgattgggatgggacactcaatgaagcaggaaagagattcatttctctgaagaaagaatggacaacaaacataaagggcactggccgtcgttttaca
>Pipn0_9448_01_contig1
tcaggaaacagctatgaccaaggaaagaaaaagtctgctgatggaaaggagcaacaagatcattatgctttattaggattaggccatctacgttaccttgcaactgaagatcagattcgtaaaagctatcgtgaagctgctctgaaataccatcctgataagcaggcctctattcttttagctgaagaaacagatgaagccaaacaatccaagaaggatgaaatagaaagccatttcaaaattatccaggaggcatatgaagttctcatggatccggtgaagaggaggatttatgactccacagatgaatttgatgatgaagtaccatccgactgtgctcctcaagatttctttaaagtgtttggwcctgttttcatgaggaacagccgatggtctgtgactcaaccaattccctctctactggccgtcgttttaca
>Pipn2_10133_01_contig1
taaccagtttatacaccaggacagccccgatggcctcgcagctcatgttctagagattgccaacgggtgcgatattggggagagcttggccactttcgcgcgcaggcggcagcggggagtctgcgttctcagcgggagcgggacggtgtccaatgtcacgctgaggcaaccagccgcgccgggcgcgatcgtgactttgcacggaaggttcgagatcttatctctckccggctcgtttcttcccacgccaacgcccccaggggttacaggcctgacaatctatctcgcaggcggccaaggacaagtcctgggcgggagcgtcgtgggcgctctcgtggcctccggctcagtcgttgtcatggccgcmacattccgtaacgcccctttcgaacgcctgcctctcgatgaggacgacggaccgttgccgatacagctccagcccccgggtggactctcgcagtcatctggtctggtcatagtttcykra
>Pipn2_10236_01_contig1
tgtaaaaggccagtctcgtaaatctgaggataacctttgcaccaacagtaagaatagttcaatctcaaaatcttatgctcctttacrcggatgccttggagattgcttatatgattcagatcccaagctgcttagccttgcagatcggtaacgaactgcaggtgctatgttgctgtgagtgcgataaccatcgattgcactaccattttctgttaactgactgtgracctcataagcagtcaccccattgcttgcagtatatgtaaaagaggcaccaaccatatccttcatgttttgcaaaggttctagtatctcaacaacatccttcataagtggcctggctttaggattttggccaaggcaattgtaggccaagctagcagccttttgagcagccttcatagaatactgaccctcyaacctaggatcaataatgcgtactaacttccgtttatcatttagaaatggacgagcccaaggtcatagctgtttcctga
>Pipn2_10450_01_contig1
ttttaagggagatggcatcaataattgtgaaggtatatgagcctcatatatgtctttcttttcctccactgcaatacaaattgaaaggttgttgcaatcttatgaatgcgggtctgattttatcttcagacgttgatgaatgcaaagaaaaactcgtatgccaatgttcggagtgcagctgcaaggatacatggggtagctatgagtgcagctgtggagatgctttcttctacatgagggagcttgacacatgtataagtatgttgataacctgtktcttttctggataatgacccatcttatattctgtcaagaaattcctataattgttttccattgcatgcttgattttgcaggtaaggttgagagagtgccaaaggttgggtggggtgctgtatgggttcttttattaggcttggttgctgcttctgttggagcttatgctgtttataaatacagacttagggtaagtcagaagttggcatgttgtaatttccatttcttccctttgttagagkatccatgttygcatgaattattttcaagatatcagacaaggccatgaaatggtatctaaaacggttatccgtggctcactacttgcagtcatacatggactctgaaattagagcaatcatggcacagtacatgccattggacagccaagcagagactcctaatcagcttcaggatgatacattatgaagaaagggtgagttcaagttgttctgtggttgttgcattgaaaatttctgatgagcgt
>Pipn2_1528_01_contig1
tgaccgcattagcaagagttaaacaggcttcttcccttggagcttctctactttgtattacaggtggttcgggtctggttcaaatgctttatcaggaaatcttaccracttggtttttatctggtaatggaacaaagcccaaatttgcaggaagtgcttctgcactggaaggttatgcaatagcatatttttcctttctwtgtggagcttgttcatggggagtaaatgcttcatctttctcaaagagaagggcacaggttgttgggatccatatggacttcatggcaagggcaatggaaggaaaaatctctcttggatgtgaatatacaacctggagagcatatgtattgggcttcctcgcaatgatagttagttgtgttcctaactggatttctgaaataaacctagagacccttaaaagactggctacagggttgaggtggtggcatgagcctgaactttccattgcactgg
>Pipn2_2702_01_contig1
tgtaaaacgacggccagtgaaatgtagacgataatggctgaatctgagmgctggcaacagaggatggagttgccgatcctgatgatttatttgaatcatgttactcatttatttaccagctgaatccaagcagcaatgctaggaacaccttgattcactgcgaagaccatgtagtaacttggaggagcaacaattgcattsggaggagcagttgcagttatagtatatgtcgatgcaccaaggccatcaggaatggcagatgaaacctccaacttgatcaatctctgaccctgagaaaatgaatgtgttgaaaaaggagcacttgccatatttacctcaataattcccacaactggaagctcaacagagacctgaacgatgaagctggatccatacttaagaacatctggagatttgataattttaggacgtarattagccctattcgtcctgagaggtcattttcc
>Pipn2_2936_01_contig1
tgtaaaacgacggccagtccagccatctttacaccatttactgttttattttgctcaacccgtmttactgatctctcaatgaactgaatctttcaacactattctattgaccttaactttgtcyartatatgctacaaaaactcctctccagtttcactccacaatgcagctggataaaatagtacatgaactctcwcagagaaaaggaacattgggttcatcttctttcttacggttactgtgagataaacttgctagggttcccctcttgattccagcagcattaggcagttgggatcactgggtcctgtttgctgctgataaattcacaaataagggttatgagaatatatccaactcacrtttaagatggaacgttctgcaaaaaatcttgaattctcacctagacgacgagcatctgaactcttcattactcgcaatctcttcacagacttcacaaacatgctgaaaaaaayaaaagcatttttccattcagaaatctgccwgtaacgatgataaaacaagagaaggggatgataacggtcatagctgtttcctga
>Pipn2_3497_01_contig1_m
ggaaacagctatgacccggaaaacgaaagctgcccttcagcaatggagagcgacttgtctggtttgcagaacaggttgttaccgagaatcgattaagacattcgaggtcgrttccaactgtagtagtgaagaaagtgacccctcgaaactcaataacggacgtggcatgcwtaacgccatagtcatttccatcattmttgaaaattacaaataacataaaaaatacagtaaggaagagaggggaatcggrtgcagccaccttctctttcggtaatgtttaaatcttttgcattggtgggttaaatarataattaatwatagcttctgcaagcagcgatggccgcaggcttgcgatacagtgtgagatccgagcgaagctgtgctgtttcctgcgtgtatataagcatatctcagggctaaaagactggttttaca
>Pipn2_4107_01_contig1
ccagttagcctgaatccgagacacccactgtctcaaaagactcaygaacgtgcttcagcatggcctcgtcccttgcccagtcctgaagcggagcattgacaaaatgggcatagagcttattcctcgcacaggtcacagaaatgagactgtgggccatggggctatcaatctcaaaatcataatagagctgcccgttggmctcgttccttctctcaatggaagttatgctctcagcgctggcaattatgtcttgtaaattgacgtcggacagcgacaaatcgttgagaacagagtccttagcggcgagggttcgaaacccggcgaggaaggtgaggtattccttttcggattttcktttggggttgaagaattcgctgtcggtgccattsgtgcccttctctactttggagacaaggcgctccttccatccctcgggtacgtcgtatacatattctgcgctgtctttcttgctggcattgggtc
>Pipn2_6618_01_contig1_m
caggaatgacccaagttcctattgatgctcttttccaaaaagatgaaatgattgatgttattggtgtcacaaagggtaagggctatgaaggtgtggtaaccaggtggggtgttacaagactgccccgaaaaactcacaggggtttgcgtaaggtagcttgtattggtgcttggcatccagctagggtttcctttactgttgccagggctggtcagaatggttaccatcatcgtactgagatgaataagaagatctacaagattggcaagtccgatcaggaatcycacaaggcaatgactgaattcgataggactgagaaggatataacaccaatgggtggtttccctcattatggtgtggtaaaagatgattacattatgatcagaggatgttgtatgggcactaagaagcgggtggttactttgcggcagtcatactggttt
>Pipn2_9542_01_contig1
tgtaaaaccagtctcagatattgctggataaattgggcatccgaaagcatgttaatgagcaaatgctgtgtctgagaagaaacagagcagaatcttgacatttgttgagcagctttgaggaccttatcattgtaagaataaataactccaactctaaaacctggaaggcacaagtctttagatgtgccatagataatatggactctgctcttgtcaaattcacctgactctagaacctttgctatactagtraaatttgggatatcatacacagatcctgcataaatttcatcgcatataagatgaatgttcttctctgttgcaaactctaaragcatggtcaatgtcgctgaatccaatatgtttccaaccgggttggaaggatttgatatgagaagagcacgaatggtcaaccctctctttttcgtttgactgaaagccctgtctagggcatttattgtcacattaaagttgtcactgcggtca
>Pp1
aatccccgcgggtgacgcaggagagtataaagggttcctctggtaaaggaaatgggagcggcgtcaaactgcaggacgctgtggccgataacaagccaggaaargtggagctcgggctcgaggctggggtcccktcgggtggggtgaaggtaaagtccagtgacttcaagtctcgcggtgccggggataaaagcgagaagaagctgaatgagcccaactargggctctggyctctgacggaatgctcktcaacgagcagactggtctaggtttaatatagtagttrcarctgcatgtagctaaatgcacagwtcgtgtgcatcgttttgtyagttttcaaagtgttttgcatggttttgttagttttcctttgtcctctaacttattgggcttgtgttttaaattaagctttttgggttgtctaaacattaaataaatcaatatataagaaggcctctccttagtggtggctc
>PR-AGP4
ttagccgagccatcaagcttttctgatcagattsattcgatttctgyagagctaactgctttatcggctctttatagaaattcttgatatggccactgttgaggtatatcaatgaaacttgagtaatcttgrcattgccaagtttatgtttgtaatgttcagagatttgtttarttcatttmtttaatgtagtcttatgttaattagttttyakgstcatagaaacagtgttkttasatacyaytattkttctgagtgtttcaaaattggytatttatctataatttttatattyatttttaytataatagtttatttaaagagaaaagaytytatattaattagtctgtgtggcrataagatccataatcatgtctttatacryyaccactacacttttttttkatctttcaagatttatcaaaatatccaaaaatayrtkatatttcattaaaaytaartktaattgctyctatatttaatcttggcatcaaytrtyaargcttttactattttgctttttarmttttgaaacytattttcgarraaytttastctcaaaaatgtgatccaatrgttaaatggggaagttkagtccagrtctcytgatccaattctgaatgagamtrgagactatatatatcttaaaactactctgaacayaawttttttaattasaaaraatctaamtaaaaaatctycytakgaatttaaacttytattrgagaaagatttaaatcgatttatactttgccagcaaarcatttaccgattgatcattgaataattatcatcatggatygttttcgcaggttgcttcgtctgttggattgattgcaaaggaagaacaggtgaaggccgcagaggatgctgtgaaagttaccgagatcgaacccgcgaccgaaaaggcctyggaagaagaagctcctgcctcyactccygctgaggaggttccwgycayagaggaaaaagttgatgatggccccrccacgggtgaggcttctgcagaggaaataagtgkagcgccccctgctttggagggcgaatcagaatcggcccaggtggaagytgcccaagtgcccgaagaagccgatcycgctraagaagggtttgcakctgaagytcccgccgaaagcgcggctgttgaaacggcagcagaagaaawgggygaagagattttggccaagraagaaacaccagctgaagttccagaagaaaaaattgcatcagtggaagagagtgctgttgaagaagcaaagccggctgaagcagttcccgttgaagagaagaccgagggtgaggktaaggcygaagaataaaagaatggctatgggaawcgaataaataaaatgtctgtatggatcatttggggatgytagtgttgatgctcaaaacttatataatagtatgcyaagaaaytgtttcctaaggctyaagcgagagcttrgactatgscactgcccagttccggggtttaatttatcattttggttactgagattgcataatgcacagttttcttcttagtaagcacagtatgtagtaaacgg
>RD21
aagtacggtacgtgttcaatttttattactgtattttggttcagagaatttaactcaatacccttctagaattgaagcccaacgtctgtttgtctcggatttgttcaaagtagatcgattgaaagtaaaatttagcctttcctgttttgttggcaggatctcaaggtggaagatctagtgtagatatgggaattcttctgttctttgctctgctggcaatgttagccatggctggcagtgcatcaagagcggatttttccatcatcagcaacaaggatctgagagaagatgacgcaatcatggagctctatgaactgtggcttgcagagcacaaaaaagcctacaatggtcttgacgagaagcagaagaggttcactgtattcaaagacaattttctgtatattcacgagcacaaccaggggaatcggtcctacaaactgggtctgaacaagtttgcagatctgagccacgaggaattcaaggccacatatctgggtgccaagctggataccaagaaacgcttgctgaggtctcccagccctcgataccagtattccgacggcgaagatttgccaaagtccattgactggagagtaaagggagccgtggctcccgtgaaggaccagggttcatgtggtaagttttatattatgaattttcataccctaattttcagttttacgagaagttatatctcatgaattttcataccctagaccataacaatgccctgtacagtactttttatttgagaagttttatctcctgaatttcataccctagaccataaaaatgccctgtattgtactttttctgttcgattttttcaggaagttgttgggcgttctcaactgtggcggccgttgaaggaatcaatcaaatcgtgaccggcgatttgatttcgctgtccgagcaagaactggtggactgtgatacttctt
>THE1
ctggtgaatccacaagggaggtaattgaattggcaggtagtacattcatgtttctgcattkgttgtagtrcatrcagccagcaagttgcacaaaagatggcaccaatagtcaggtaattgaaaattttctgtgctttataaaatacctaatttaatatcatattcatggcctctaaagtggttgttgttaatattcaaatccttcaatgggatagacagttgtgagggttcgtttgcattctttttgaatgttatatgcgaactactgtawttagcttcctttattgcacatttgtatcgtgatactrgacataatgtttccaagatctcaaaatggttgcttaggtgggaaatcatttgtttgtaggaatttaggaaaggaagtaatcmtcctgcaaaacatcaaattgtatgtgattgtagaattcagtaattttgatggagtgtattctccgttatctagcatttatgctaatatgagaaaggskggatatctaagccaattctcattatatcgtatctgcttctgctgttta
>UMN_1483_01_contig1
caggaaacagctatgaccatactgggaggttgtgaggcctgcactggaggcacagtagttccaaaggcactgaataaatttccttcaaagggatctgcattgccaaaacctgcctgaggattggaatttgatgacacagctccaaatgcaccagatccttcattcatcccagaagtcaggggagatgtaaaagatactgtacttgatgtttkggcagcaaataggccttcaggtgattggaaaggggcgttatattgagactgactaaaattaccaggaagctgtcatttattaaaaaarcaacataatcagctcttccaattaattagatacaccagtttgccyggaatctaatractgtttaacccatgaaaccattaaagacktaaaatactaatagaaatatcattcagaatataaaacactctaattgacctgattaagggagttggtggctgatactgatggsgccacaaaagtcgcatactggccgtcgtttt
>UMN_495_01_contig1
ttaaggctgtgcggaatcctcgttctaggccaatttccatcaccataggtaaggccattaacaaaccaagctggacaaatgcttgtgaagccagggctgcttccagagaactattatgttgtacagcagcttcatgtaacattgctttttcaagtccactcaaaaccagatacaatcgaccatacagaaaaatatacactgttagcactgtcacctgcaatacagataccggaccaaattgtttacatttcagaagagcacttctgaatcaggccattctgaaaggtaagtcctgagttaaactgctaaaaattcgatgatgtatgcaarctatcgtccttagatttataacgggatgcaaaaatatacttaaatgacaaaaattgaaaagctgagtacaatttctgcctaccagagaactgaaataaaacccaacagtagtgaagtagcaagacagcatccggaaaaagtcaaaccggtgtccaagccgataaatatcacgactcaatgtctgttcaccattcccatttgcaaccttcgcctcaaattgtgatatttgattgagacccacatcacgacctttaccaacttgcatgtaactggttttgg
>UMN_5833_01_contig1
taaaaccagtgatgttggttgtggagttgctagctttggtgcgtatctccttcctcttgacattgtagcaatgtcgcttgcacctaacgatgtgcaccagaatcagattcagtttgctttggaaagaggaattcccgcaactctaggtgtattgggaactatgagactgycatatccaagcagatcattcgaattcgcacactgttcaagatgtagaattgattggcttcagagggatggcatattgctgctagagttggacaggttgctgaagccagggggctattttgcctattcttcaccggaagcmtatatgaaagaygcggaagatctccagatatggaatgccatgagcaatcttgtcaaacgcatgtgctggaagattgcttcgaaaagagaccagactgttatatgggttaaacctctcacaaatagctgttatttgaagagagctccagataccaaaccccctctggtcatagctgtttcctga
>CL4470Contig1_01_contig1
gaccgatccagacagacatgcagatgccatggagccagtaaatcaagtttttgtagacaagagcaaggtgaggcgagtaatagaggcagccaatattccatacacttacatctcagcgaactgctttgctagaatctttttaggtggacttggacagtttggtcaaggttacattccttctcgagaaacaatagctttgtatggagatggcaatgctaaaggtgagtgtacttttcttttccttttaaaattttgttttacattacttctggaatgtagccacttcatggcctgtgtgggactctcaatctttcccccgttaagcacgcagttacatttcagcacaatgctttgccactttaaaatcaaattaattacactatagtctagtacagatgtacaactaattaccagtatcccactaactatatacagtatatgaaggaatgaaggctctatacatcgaactaacattagacctagctcttaaagttttgtgtgactttgctgaagtgatctccgtgtgaagctaaattgttttgtagacagctctaataagcgtggaaaattttaaattgcagtaatatgggtagatgaggactgg
