# Supplementary material for: Annotated genetic linkage maps of Pinus pinaster Ait. from a Central Spain population using microsatellite and gene based markers
Source: BMC Genomics. 2012 Oct 4;13:527. doi: 10.1186/1471-2164-13-527 (PMC3534022; doi:10.1186/1471-2164-13-527)
Supplement: Additional file 3 — Polymorphic SNPs. List of the polymorphic SNPs in mapping progenies and associated features. [file 1471-2164-13-527-S3.xlsx]

## Sheet: Hoja1
List of the polymorphic SNPs in mapping populations
SNP_Name	Gene or contig ID	NCBI dbSNP ss accession number	Marker short name	Allele	Segregation	Parental map	Linkage group	Subgroup C14	Subgroup C15	C14 Map position (cM)	C15 Map position (cM)
2_7121_02_contig1-377	2_7121_02	no_ss_accession	m116	[A/C]	1:1	C14	1			0
Pipn0_17607_02_contig1-115	Pipn0_17607_02	no_ss_accession	m846	[A/G]	1:2:1	C14 & C15	1		2	7.029	56.283
Pipn0_10514_02_contig1-166	Pipn0_10514_02	325995626	m770	[A/G]	1:1	C14	1			16.563
Pipn0_10514_02_contig1-346	Pipn0_10514_02	325995620	m771	[C/G]	1:1	C14	1			16.733
Pipn0_13957_02_contig1-277	Pipn0_13957_02	no_ss_accession	m817	[A/G]	1:1	C14	1			25.691
CL3385CT3896CN4167-571	CL3385CT3896CN4167	325995440	m439	[T/C]	1:1	C14	1			52.692
Pipn0_6924_02_contig1-84	Pipn0_6924_02	no_ss_accession	m1316	[A/T]	1:2:1	C14 & C15	1		2	55.494	94.826
CL2332Contig1_01_contig2-199	CL2332Contig1_01	325995627	m289	[A/G]	1:1	C14	1			60.113
CT_1487-351	CT_1487	184975277	m1211	[C/G]	1:1	C15	1		2		12.336
CL2547CT2526CN2715-207	CL2547CT2526CN2715	325995496	m316	[T/C]	1:1	C15	1		2		70.101
CT_2583-1262	CT_2583	184975356	m662	[T/C]	1:1	C15	1		1		1.754
CT_2583-379	CT_2583	184975359	m663	[T/C]	1:1	C15	1		1		1.732
CT_2912-413	CT_2912	184975398	m672	[T/C]	1:1	C15	1		1		0
Pipn0_13957_02_contig1-121	Pipn0_13957_02	325995644	m816	[C/G]	1:1	C15	1		2		67.287
Pipn0_7009_01_contig1-293	Pipn0_7009_01	no_ss_accession	m1226	[A/C]	1:1	C14	2	1		9.018
CL1489Contig1_01_contig1-294	CL1489Contig1_01	325995549	m191	[A/T]	1:1	C14	2	1		9.021
CL1506CT61CN72-531	CL1506CT61CN72	325995478	m192	[A/T]	1:2:1	C14 & C15	2	1		11.516	19.197
Pipn0_3790_01_contig1_m-492	Pipn0_3790_01	325995551	m891	[C/G]	1:1	C14	2	1		48.792
CL2488CT12CN14-241	CL2488CT12CN14	325995483	m306	[A/G]	1:1	C14	2	1		59.398
Pipn0_18624_02_contig1-318	Pipn0_18624_02	325995651	m865	[C/G]	1:1	C14	2	2		0
LP3-3-63	LP3-3	no_ss_accession	m1543	[A/G]	1:1	C14	2	2		2.106
Myb14-74	Myb14	184956854	m750	[T/C]	1:1	C14	2	2		38.841
Pipn0_13929_02_contig1-328	Pipn0_13929_02	325995602	m815	[C/G]	1:1	C14	2	2		66.684
Pipn0_13929_02_contig1-245	Pipn0_13929_02	no_ss_accession	m814	[A/C]	1:1	C14	2	2		67.025
Pipn0_3203_01_contig1-269	Pipn0_3203_01	no_ss_accession	m1016	[T/G]	1:1	C15	2				82.767
LP3-1-826	LP3-1	no_ss_accession	m1542	[A/C]	1:1	C15	2				60.728
CL1770CT645CN704-399	CL1770CT645CN704	no_ss_accession	m227	[A/G]	1:2:1	C15	2				44.424
CL290CT4104CN4433-469	CL290CT4104CN4433	325995436	m373	[C/G]	1:1	C15	2				37.768
CT1996-111	CT1996	184975511	m641	[T/C]	1:1	C14	3			0
Pipn2_6618_01_contig1_m-284	Pipn2_6618_01	325995668	m969	[T/C]	1:2:1	C14 & C15	3		1	4.675	46.849
Pipn0_5575_01_contig1-146	Pipn0_5575_01	325995665	m904	[T/G]	1:1	C14	3			4.705
CL4048CT54CN62-687	CL4048CT54CN62	325995423	m560	[T/C]	1:1	C14	3			9.417
Pipn0_9448_01_contig1-366	Pipn0_9448_01	325995527	m942	[A/T]	1:1	C14	3			26.283
CL2215CT2706CN2904-345	CL2215CT2706CN2904	325995412	m278	[T/C]	1:1	C14	3			43.102
Pipn2_10450_01_contig1-518	Pipn2_10450_01	325995578	m952	[T/G]	1:2:1	C14 & C15	3		1	46.464	83.944
Pipn2_10450_01_contig1-276	Pipn2_10450_01	325995697	m1157	[T/G]	1:2:1	C14 & C15	3		1	46.895	84.028
Pipn2_1528_01_contig1-200	Pipn2_1528_01	no_ss_accession	m1473	[A/T]	1:1	C14	3			70.223
CT_1975-76	CT_1975	184975304	m640	[T/C]	1:2:1	C14 & C15	3		2	75.203	23.253
CesA3-190	CesA3	184956797	m157	[A/C]	1:1	C14	3			75.667
0_7921_01_contig1-229	0_7921_01	325995663	m70	[T/C]	1:1	C14	3			80.261
CT_2971-480	CT_2971	184975401	m1090	[A/C]	1:1	C15	3		1		64.162
CT3764-793	CT3764	184975531	m1201	[A/T]	1:1	C15	3		2		40.475
CL3277CT2800CN3003-1096	CL3277CT2800CN3003	no_ss_accession	m418	INDEL [-/T]	1:1	C15	3		1		37.892
CL3338CT2544CN2734-39	CL3338CT2544CN2734	no_ss_accession	m426	[T/G]	1:1	C15	3		2		13.165
0_4756_01_contig1-354	0_4756_01	325995632	m65	[T/C]	1:2:1	C15	3		1		57.056
CT_3538-278	CT_3538	184975431	m685	[T/C]	1:1	C15	3		1		0
CT_3538-668	CT_3538	184975434	m686	[T/G]	1:1	C15	3		1		0.05
CT3764-1050	CT3764	184975528	m696	[C/G]	1:1	C15	3		2		40.475
Pipn2_1528_01_contig1-107	Pipn2_1528_01	325995537	m955	[A/G]	1:1	C15	3		2		32.716
CL3156CT3619CN3872-946	CL3156CT3619CN3872	no_ss_accession	m393	[A/G]	1:2:1	C14 & C15	4			0	0
CL708Contig1_02_contig1-319	CL708Contig1_02	325995683	m603	[T/C]	1:1	C14	4			61.984
AGP1-26	AGP1	184956779	m138	[A/G]	1:2:1	C15	4				8.264
Pipn0_9444_01_contig1_m-277	Pipn0_9444_01	325995564	m941	[A/G]	1:1	C15	4				78.301
0_13860_01_contig_refait-274	0_13860_01	no_ss_accession	m27	[T/C]	1:1	C14	5	1		17.586
Pipn2_4107_01_contig1-355	Pipn2_4107_01	325995682	m965	[T/G]	1:1	C14	5	1		21.859
CL2491CT3340CN3578-733	CL2491CT3340CN3578	325995499	m308	[A/C]	1:1	C14	5	1		31.005
CL2491CT3340CN3578-437	CL2491CT3340CN3578	325995518	m307	[C/G]	1:1	C14	5	1		31.223
THE1-390	THE1	184956890	m991	[A/C]	1:2:1	C14 & C15	5	2	1	13.879	62.245
CT_3397-286	CT_3397	184975420	m682	[T/C]	1:1	C14	5	3		0
CT_3397-445	CT_3397	184975423	m1275	[T/C]	1:1	C14	5	3		26.831
CT_2438-354	CT_2438	184975350	m659	[T/C]	1:2:1	C14 & C15	5	3	2	28.671	22.548
CT_2438-465	CT_2438	184975353	m660	[A/G]	1:2:1	C14 & C15	5	3	2	30.07	23.944
Pipn0_236_01_contig1-103	Pipn0_236_01	325995569	m878	[T/G]	1:1	C14	5	3		33.607
CL241CT3729CN3988-1286	CL241CT3729CN3988	325995479	m295	[A/C]	1:2:1	C14	5	4		8.328
CT_3359-427	CT_3359	184975417	m680	[A/T]	1:2:1	C14	5	4		8.574
CT_2239-1267	CT_2239	184975342	m654	[T/C]	1:1	C14	5	4		9.922
CT_2239-1100	CT_2239	184975338	m653	[T/C]	1:1	C14	5	4		9.998
Pipn2_2936_01_contig1-364	Pipn2_2936_01	325995698	m1439	[A/G]	1:2:1	C15	5		2		42.562
0_12891_01_contig1-281	0_12891_01	325995674	m23	[T/C]	1:1	C15	5		1		0
Pipn2_2936_01_contig1-477	Pipn2_2936_01	no_ss_accession	m959	[T/C]	1:1	C15	5		2		38.952
UMN_1483_01_contig1-300	UMN_1483_01	325995615	m993	[A/G]	1:1	C15	5		2		4.636
Pipn0_10162_01_contig1-208	Pipn0_10162_01	no_ss_accession	m768	[T/G]	1:1	C14	6	1		0
CL3271CT1084CN1173-532	CL3271CT1084CN1173	no_ss_accession	m413	[T/G]	1:1	C14	6	1		2.404
CL2710CT1624CN1748-278	CL2710CT1624CN1748	325995439	m346	[T/G]	1:1	C14	6	1		15.747
2_5064_01_contig1-348	2_5064_01	no_ss_accession	m103	[A/T]	1:1	C14	6	1		28.782
CL3825CT2549CN2741-924	CL3825CT2549CN2741	325995492	m1348	[T/C]	1:1	C14	6	1		32.98
CT2265-442	CT2265	184975519	m655	[C/G]	1:1	C14	6	1		63.478
CL2640CT2248CN2410-1340	CL2640CT2248CN2410	325995513	m329	[T/G]	1:2:1	C14	6	2		0
2_5073_01_contig1-389	2_5073_01	325995686	m104	[T/G]	1:2:1	C14 & C15	6	2	2	0.538	39.49
2_5073_01_contig1-466	2_5073_01	no_ss_accession	m1232	[A/G]	1:2:1	C14 & C15	6	2	2	0.56	39.466
Pipn2_3497_01_contig1_m-111	Pipn2_3497_01	325995621	m962	[A/G]	1:2:1	C14 & C15	6	2	2	2.445	72.276
CCoAomt1-2223	CCoAomt1	184956794	m1139	[T/C]	1:2:1	C15	6		1		7.032
0_8359_01_contig1-281	0_8359_01	no_ss_accession	m1238	[T/C]	1:1	C15	6		2		27.433
Pipn0_9329_02_contig1_m-266	Pipn0_9329_02	no_ss_accession	m1486	[C/G]	1:1	C15	6		2		39.702
CCoAomt1-2972	CCoAomt1	184956796	m154	[T/C]	1:1	C15	6		1		7.709
CL1004Contig1_08_contig1-65	CL1004Contig1_08	325995577	m164	[A/T]	1:1	C15	6		1		32.112
CL1525CT3140CN3365-626	CL1525CT3140CN3365	325995402	m194	[T/C]	1:1	C15	6		2		5.231
CL3112CT2523CN2711-575	CL3112CT2523CN2711	325995433	m387	[A/T]	1:1	C15	6		2		0.153
CL3112CT2523CN2711-683	CL3112CT2523CN2711	325995424	m388	[T/G]	1:1	C15	6		2		0
2_3624_02_contig1-221	2_3624_02	325995547	m93	[T/C]	1:1	C15	6		1		3.813
2_3624_02_contig1-411	2_3624_02	325995580	m95	[T/G]	1:1	C15	6		1		3.834
Pipn2_3497_01_contig1_m-250	Pipn2_3497_01	325995625	m963	[A/G]	1:2:1	C15	6		2		72.276
LIM2-1100	LIM2	184956849	m738	[T/C]	1:1	C14	7	1		0
CL4470Contig1_01_contig2-291	CL4470Contig1_01	325995641	m590	[T/C]	1:1	C14	7	1		0.719
CT_4009-239	CT_4009	184975476	m702	[T/C]	1:2:1	C14 & C15	7	1		7.521	91.954
CT_1912-73	CT_1912	184975291	m637	[A/G]	1:1	C14	7	2		31.215
CT_2891-73	CT_2891	184975395	m671	[T/G]	1:1	C14	7	2		39.421
Pipn0_1659_02_contig1-281	Pipn0_1659_02	325995672	m831	[T/C]	1:2:1	C14 & C15	7	2		52.449	25.915
4CLF4R4-229	4CLF4R4	no_ss_accession	m137	[A/G]	1:1	C15	7				32.294
CL3385CT3905CN4180-665	CL3385CT3905CN4180	no_ss_accession	m444	[A/C]	1:1	C15	7				8.505
Myb1-1189	Myb1	184956860	m746	[T/C]	1:1	C15	7				35.989
Myb1-294	Myb1	184956857	m747	[A/G]	1:1	C15	7				35.989
Myb1-710	Myb1	184956858	m751	[T/C]	1:1	C15	7				35.989
Myb1-906	Myb1	184956859	m752	[A/C]	1:1	C15	7				35.989
2_1014_01_contig1-48	2_1014_01	no_ss_accession	m80	[A/G]	1:1	C15	7				0
Pipn0_2078_01_contig1-377	Pipn0_2078_01	325995688	m874	[T/C]	1:1	C15	7				58.198
RD21-566	RD21	184956883	m986	[A/G]	1:1	C15	7				77.262
Dhn2-264	Dhn2	184956819	m716	[A/G]	1:2:1	C14 & C15	8		1	12.537	19.495
Dhn1-187	Dhn1	184956816	m712	[A/G]	1:1	C14	8			15.058
Myb8-786	Myb8	184956870	m760	[T/C]	1:2:1	C14 & C15	8		1	31.662	41.771
CL2044CT3029CN3250-580	CL2044CT3029CN3250	no_ss_accession	m264	[C/G]	1:1	C14	8			46.784
CL3385CT3909CN4186-1197	CL3385CT3909CN4186	no_ss_accession	m1310	[A/T]	1:1	C14	8
CL516Contig1_07_contig1-68	CL516Contig1_07	325995685	m594	[T/C]	1:1	C15	8		1		23.105
Pipn0_14221_01_contig1-417	Pipn0_14221_01	325995586	m818	[C/G]	1:1	C15	8		2		0
CL3137CT4156CN4485-586	CL3137CT4156CN4485	325995420	m391	[T/C]	1:1	C14	9			29.534
2_974_01_contig1-139	2_974_01	325995634	m128	[T/G]	1:2:1	C14 & C15	9			30.295	21.417
Pipn0_16459_01_contig1-235	Pipn0_16459_01	no_ss_accession	m1357	[A/G]	1:1	C14	9			31.533
0_3415_01_contig1-257	0_3415_01	325995670	m60	[T/G]	1:2:1	C14 & C15	9			40.161	35.949
CL2748CT2456CN2637-475	CL2748CT2456CN2637	325995510	m356	[T/G]	1:1	C15	9				43.235
CL3016CT2885CN3094-51	CL3016CT2885CN3094	no_ss_accession	m381	[C/G]	1:1	C15	9				53.919
CL3137CT4156CN4485-246	CL3137CT4156CN4485	325995486	m390	[A/C]	1:1	C15	9				21.122
CL3997CT20CN22-407	CL3997CT20CN22	no_ss_accession	m555	[T/G]	1:1	C15	9				10.221
Pipn0_13455_01_contig1-59	Pipn0_13455_01	325995565	m807	[A/G]	1:1	C15	9				14.496
0_16860_01_contig1-125	0_16860_01	325995535	m42	[A/C]	1:2:1	C14 & C15	10	1		0	10.081
0_16860_01_contig1-529	0_16860_01	325995596	m46	[T/G]	1:2:1	C14 & C15	10	1		0.188	9.769
CT_1967-650	CT_1967	184975297	m638	[T/C]	1:1	C14	10	1		3.712
CL813Contig1_03_contig1-178	CL813Contig1_03	325995573	m607	[T/G]	1:2:1	C14 & C15	10	1		12.405	21.654
CL1884CT3303CN3539-1361	CL1884CT3303CN3539	325995517	m244	[T/C]	1:1	C14	10	1		15.281
C4H2-1782	C4H2	184956782	m141	[A/G]	1:1	C14	10	1		31.914
2_5668_01_contig1-446	2_5668_01	no_ss_accession	m1013	[A/C]	1:1	C14	10	2		74.42
2_5668_01_contig1-300	2_5668_01	no_ss_accession	m106	[A/C]	1:1	C14	10	2		74.42
2_5668_01_contig1-593	2_5668_01	no_ss_accession	m107	[T/C]	1:2:1	C14 & C15	10	2		74.764	141.752
2_6052_01_contig1-398	2_6052_01	325995589	m110	[A/G]	1:2:1	C14 & C15	10	2		75.596	141.284
UMN_5833_01_contig1-310	UMN_5833_01	no_ss_accession	m1308	[A/C]	1:1	C14	10	2		77.596
UMN_5833_01_contig1-170	UMN_5833_01	325995568	m1004	[T/C]	1:1	C14	10	2		80,848
2_4183_01_contig1-106	2_4183_01	no_ss_accession	m100	[A/G]	1:1	C15	10				50.491
UMN_495_01_contig1-330	UMN_495_01	325995609	m1103	[A/G]	1:1	C15	10				89.641
CL1847CT2129CN2285-626	CL1847CT2129CN2285	325995458	m236	[T/C]	1:1	C15	10				68.777
0_16860_01_contig1-187	0_16860_01	325995595	m43	[A/G]	1:1	C15	10				10.718
Pipn0_11832_01_contig1-44	Pipn0_11832_01	no_ss_accession	m787	[C/G]	1:1	C15	10				34.605
Pipn0_18847_01_contig1-306	Pipn0_18847_01	no_ss_accession	m871	[A/G]	1:1	C15	10				45.301
Pipn0_18847_01_contig1-509	Pipn0_18847_01	325995655	m872	[A/C]	1:1	C15	10				47.376
Korrigan-635	Korrigan	184956836	m732	[T/G]	1:1	C14	11	1		20.195
Korrigan-83	Korrigan	184956832	m733	[A/C]	1:1	C14	11	1		20.93
Korrigan-1205	Korrigan	no_ss_accession	m1541	[C/G]	1:1	C14	11	1		20.966
Korrigan-1395	Korrigan	184956841	m727	[A/G]	1:1	C14	11	1		20.966
Korrigan-987	Korrigan	184956838	m734	[T/C]	1:1	C14	11	1		20.966
Korrigan-546	Korrigan	no_ss_accession	m1561	[C/G]	1:1	C14	11	1		21.008
Korrigan-1801	Korrigan	184956844	m729	[A/T]	1:2:1	C14 & C15	11	1	1	21.162	59.064
CL4227CT3462CN3707-678	CL4227CT3462CN3707	no_ss_accession	m1233	[A/G]	1:1	C14	11	2		8.676
0_6448_02_contig1-385	0_6448_02	325995616	m66	[T/G]	1:1	C15	11		1		11.952
Korrigan-1687	Korrigan	184956843	m728	[T/G]	1:1	C15	11		1		56.24
Pipn0_11649_01_contig1-155	Pipn0_11649_01	no_ss_accession	m783	[T/C]	1:1	C15	11		1		0
0_11649_03_contig2-284	0_11649_03	325995579	m8	[A/T]	1:1	C15	11		1		0.819
Pipn2_9542_01_contig1-252	Pipn2_9542_01	no_ss_accession	m973	[A/G]	1:1	C15	11		1		41.474
Pipn2_9542_01_contig1-333	Pipn2_9542_01	no_ss_accession	m974	[A/G]	1:1	C15	11		1		41.474
Pipn0_11027_01_contig1-553	Pipn0_11027_01	325995623	m780	[A/G]	1:1	C14	12	1		20.667
2_3465_01_contig1-326	2_3465_01	no_ss_accession	m91	[T/C]	1:1	C14	12	2		0
Myb2-1811	Myb2	184956868	m755	[T/C]	1:1	C14	12	2		17.027
Myb2-1136	Myb2	no_ss_accession	m1553	[C/G]	1:1	C14	12	2		17.041
Pipn0_13598_01_contig1_m-158	Pipn0_13598_01	325995656	m1203	[T/C]	1:2:1	C14 & C15	12	2		17.247	39.01
Myb2-194	Myb2	184956862	m756	[A/T]	1:2:1	C14 & C15	12	2		17.333	38.109
CT_2186-366	CT_2186	184975320	m647	[A/C]	1:1	C14	12	2		46.4
Pipn0_18296_01_contig1-133	Pipn0_18296_01	325995652	m859	[A/T]	1:1	C14	12	2		51.077
CL2555CT3322CN3560-61	CL2555CT3322CN3560	no_ss_accession	m318	[C/G]	1:1	C15	12				19.025
Myb2-111	Myb2	184956861	m753	[A/G]	1:1	C15	12				35.673
CT_1605-714	CT_1605	184975286	m1322	[A/G]	1:1	C14	13			53.874
Pipn0_7454_01_contig1-396	Pipn0_7454_01	no_ss_accession	m1326	[T/C]	1:2:1	C15	14				0
CL4036CT1289CN1384-1115	CL4036CT1289CN1384	no_ss_accession	m1467	[T/C]	1:1	C15	14				47.795
CL392CT515CN563-366	CL392CT515CN563	no_ss_accession	m549	[A/T]	1:1	C15	14				26.07
Pipn0_12515_01_contig1_m-580	Pipn0_12515_01	no_ss_accession	m798	[A/C]	1:1	C15	14				41.403
0_9408_01_contig1-437	0_9408_01	no_ss_accession	m1024	[A/T]	1:1	C14	not positioned
CL2560CT76CN88-302	CL2560CT76CN88	325995493	m1028	[A/G]	1:2:1	C14 & C15	not positioned
CL4227CT3462CN3707-422	CL4227CT3462CN3707	no_ss_accession	m1137	[T/C]	1:2:1	C14 & C15	not positioned
CT_1800-1292	CT_1800	184975288	m1181	[A/G]	1:1	C15	not positioned
0_18644_02_contig1-562	0_18644_02	no_ss_accession	m1281	[T/C]	1:2:1	C14 & C15	not positioned
2_6313_01_contig1-474	2_6313_01	no_ss_accession	m1288	[T/C]	1:1	C14	not positioned
2_3919_01_contig_refait-268	2_3919_01	no_ss_accession	m1309	[T/C]	1:1	C15	not positioned
CL3385CT3909CN4186-1197	CL3385CT3909CN4186	no_ss_accession	m1310	[A/T]	1:1	C15	not positioned
CL2337CT1752CN1880-47	CL2337CT1752CN1880	no_ss_accession	m1345	[C/G]	1:1	C14	not positioned
Pipn2_2702_01_contig1-434	Pipn2_2702_01	no_ss_accession	m1350	[A/G]	1:1	C14	not positioned
CL1037CT240CN266-239	CL1037CT240CN266	no_ss_accession	m1356	[A/G]	1:1	C14	not positioned
Pipn0_259_01_contig1-328	Pipn0_259_01	no_ss_accession	m1448	[T/C]	1:2:1	C14 & C15	not positioned
CL3644CT3601CN3853-192	CL3644CT3601CN3853	325995449	m1468	[A/C]	1:1	C15	not positioned
0_12216_02_contig1-71	0_12216_02	no_ss_accession	m15	[A/G]	1:1	C15	not positioned
CAD-660	CAD	184956788	m150	[A/C]	1:1	C15	not positioned
Pipn0_4032_02_contig1-192	Pipn0_4032_02	no_ss_accession	m1513	[T/G]	1:1	C15	not positioned
0_14122_02_contig1-232	0_14122_02	no_ss_accession	m1522	[A/G]	1:1	C15	not positioned
CL1597CT1143CN1234-352	CL1597CT1143CN1234	no_ss_accession	m1528	[T/C]	1:2:1	C14 & C15	not positioned
CL1067Contig1_01_contig1-123	CL1067Contig1_01	325995576	m170	[A/G]	1:1	C14	not positioned
CL1650CT265CN293-332	CL1650CT265CN293	325995428	m206	[T/C]	1:1	C15	not positioned
CL1694Contig1_01_contig1-296	CL1694Contig1_01	325995639	m217	[T/C]	1:1	C15	not positioned
CL1701CT1284CN1379-437	CL1701CT1284CN1379	325995465	m218	[T/C]	1:1	C15	not positioned
CL1701CT1284CN1379-596	CL1701CT1284CN1379	325995467	m219	[A/G]	1:1	C15	not positioned
CL1725CT3381CN3623-495	CL1725CT3381CN3623	no_ss_accession	m222	[C/G]	1:1	C14	not positioned
CL1725CT3381CN3623-495	CL1725CT3381CN3623	no_ss_accession	m222	[C/G]	1:1	C15	not positioned
CL2038CT3109CN3334-738	CL2038CT3109CN3334	no_ss_accession	m263	[T/C]	1:1	C14	not positioned
CL2347CT867CN936-387	CL2347CT867CN936	325995429	m290	[T/C]	1:1	C15	not positioned
CL2347CT867CN936-47	CL2347CT867CN936	325995416	m291	[A/T]	1:1	C15	not positioned
CL2560CT76CN88-68	CL2560CT76CN88	no_ss_accession	m322	[T/C]	1:1	C15	not positioned
CL2569CT1335CN1433-172	CL2569CT1335CN1433	325995482	m323	[A/G]	1:1	C15	not positioned
CL2692CT1009CN1087-782	CL2692CT1009CN1087	325995463	m345	[T/C]	1:2:1	C14 & C15	not positioned
CL3182CT3453CN3697-288	CL3182CT3453CN3697	325995520	m394	[A/G]	1:2:1	C14 & C15	not positioned
0_16619_01_contig1-341	0_16619_01	no_ss_accession	m40	INDEL [--/CA]	1:1	C14	not positioned
CL3258CT4459CN4804-400	CL3258CT4459CN4804	325995472	m409	[T/C]	1:2:1	C14 & C15	not positioned
CL3494CT2309CN2482-1527	CL3494CT2309CN2482	no_ss_accession	m482	[A/C]	1:1	C14	not positioned
CL3781CT1443CN1547-387	CL3781CT1443CN1547	no_ss_accession	m523	[A/G]	1:1	C14	not positioned
CL3799CT4407CN4750-1663	CL3799CT4407CN4750	325995497	m528	[A/G]	1:1	C15	not positioned
CL3970CT4028CN4356-1339	CL3970CT4028CN4356	325995418	m551	[A/G]	1:1	C15	not positioned
CL4046CT1812CN1944-830	CL4046CT1812CN1944	325995484	m559	[T/C]	1:1	C14	not positioned
CL4074CT3229CN3464-279	CL4074CT3229CN3464	325995489	m563	[T/C]	1:1	C15	not positioned
CL4244CT2346CN2522-508	CL4244CT2346CN2522	325995438	m586	[A/G]	1:1	C14	not positioned
CL579CT34CN37-670	CL579CT34CN37	325995409	m595	[A/C]	1:2:1	C14 & C15	not positioned
CL579CT34CN37-805	CL579CT34CN37	no_ss_accession	m596	[T/C]	1:1	C15	not positioned
CL5CT4076CN4405-433	CL5CT4076CN4405	no_ss_accession	m600	[T/G]	1:1	C14	not positioned
CT_1127-416	CT_1127	184975258	m627	[T/G]	1:1	C15	not positioned
CT_2196-641	CT_2196	184975323	m648	[T/C]	1:1	C14	not positioned
CT_2331-294	CT_2331	184975344	m657	[A/C]	1:1	C15	not positioned
CT_2714-341	CT_2714	184975373	m667	[T/C]	1:1	C14	not positioned
CT_3724-995	CT_3724	184975453	m694	[T/C]	1:1	C15	not positioned
CT_3963-204	CT_3963	184975469	m700	[A/C]	1:1	C14	not positioned
CT_4091-234	CT_4091	184975483	m703	[C/G]	1:1	C15	not positioned
0_8359_01_contig1-362	0_8359_01	no_ss_accession	m71	[C/G]	1:1	C15	not positioned
0_846_01_contig1-299	0_846_01	325995636	m73	[A/G]	1:1	C14	not positioned
0_9408_01_contig1-59	0_9408_01	325995546	m77	[C/G]	1:1	C14	not positioned
0_9408_01_contig1-59	0_9408_01	325995546	m77	[C/G]	1:1	C15	not positioned
Pipn0_12329_02_contig1-319	Pipn0_12329_02	325995558	m795	[C/G]	1:2:1	C14 & C15	not positioned
Pipn0_14221_01_contig1-84	Pipn0_14221_01	no_ss_accession	m819	[T/C]	1:2:1	C14 & C15	not positioned
Pipn0_17776_01_contig1-174	Pipn0_17776_01	no_ss_accession	m851	[T/C]	1:1	C15	not positioned
Pipn0_17971_01_contig1-43	Pipn0_17971_01	325995678	m853	[T/G]	1:1	C14	not positioned
Pipn0_3261_01_contig1-449	Pipn0_3261_01	325995531	m886	[A/T]	1:1	C14	not positioned
Pipn0_4042_01_contig1-453	Pipn0_4042_01	no_ss_accession	m894	[T/G]	1:1	C14	not positioned
Pipn0_4285_01_contig1-159	Pipn0_4285_01	325995593	m896	[T/C]	1:1	C14	not positioned
Pipn0_683_01_contig1-75	Pipn0_683_01	325995533	m912	[A/T]	1:1	C15	not positioned
Pipn0_8408_01_contig1-252	Pipn0_8408_01	no_ss_accession	m923	[T/C]	1:1	C14	not positioned
Pipn0_8408_01_contig1-374	Pipn0_8408_01	no_ss_accession	m924	[A/C]	1:1	C14	not positioned
Pipn0_8408_01_contig1-81	Pipn0_8408_01	no_ss_accession	m925	[C/G]	1:1	C14	not positioned
Pipn0_9337_01_contig1-349	Pipn0_9337_01	325995649	m937	[T/C]	1:2:1	C14 & C15	not positioned
Pipn0_9337_01_contig1-547	Pipn0_9337_01	325995575	m938	INDEL [-/G]	1:2:1	C14 & C15	not positioned
Pipn2_10133_01_contig1-227	Pipn2_10133_01	no_ss_accession	m946	[T/G]	1:1	C14	not positioned
Pipn2_10236_01_contig1-418	Pipn2_10236_01	no_ss_accession	m949	[T/C]	1:1	C15	not positioned
Pipn2_2702_01_contig1-201	Pipn2_2702_01	no_ss_accession	m958	[C/G]	1:1	C14	not positioned
Pipn2_4107_01_contig1-199	Pipn2_4107_01	325995676	m964	[A/C]	1:1	C15	not positioned
2_3919_01_contig_refait-336	2_3919_01	no_ss_accession	m98	[T/C]	1:1	C15	not positioned
Pp1-312	Pp1	184956878	m981	[A/T]	1:1	C14	not positioned
PR-AGP4-1376	PR-AGP4	184956882	m983	[T/C]	1:1	C15	not positioned
