# Supplementary material for: Annotated genetic linkage maps of Pinus pinaster Ait. from a Central Spain population using microsatellite and gene based markers
Source: BMC Genomics. 2012 Oct 4;13:527. doi: 10.1186/1471-2164-13-527 (PMC3534022; doi:10.1186/1471-2164-13-527)
Supplement: Additional file 5 — BLAST analysis of SNP-sequences. Results of BLAST-N search in pine databases of the Gene Index Project and GeneBank for mapped SNPs. [file 1471-2164-13-527-S5.xlsx]

## Sheet: Sequence_homology
SNP name	Sequence description	Sequence length	Hit description	Hit ACC	E-Value	Similarity	Score	Alignment length	Positives
m100	sodium calcium exchanger 7-like isoform 2	1186	gi|296088307|emb|CBI36752.3|unnamed protein product [Vitis vinifera]	CBI36752	1.09656e-99	80	324709	268	217
m1004	methyltransferase pmt3	2117	gi|148906194|gb|ABR16253.1|unknown [Picea sitchensis]	ABR16253	0.0	83	862062	558	467
m1013	gdsl esterase lipase	1356	gi|356571812|ref|XP_003554066.1|PREDICTED: GDSL esterase/lipase At3g26430-like [Glycine max]	XP_003554066	2.87663e-168	80	498049	359	288
m1016	myb-like protein	888	gi|147744710|gb|ABQ51221.1|R2R3-MYB transcription factor MYB5 [Picea glauca]	ABQ51221	5.28065e-86	87	277715	178	156
m103	mitogen-activated protein kinase	652	gi|167859805|gb|ACA04856.1|putative mitogen-activated protein kinase [Picea abies]	ACA04856	1.30181e-38	92	151369	82	76
m104	unknown [Picea sitchensis]	543	gi|116788968|gb|ABK25067.1|unknown [Picea sitchensis]	ABK25067	5.31083e-13	93	862705	47	44
m106	unknown [Picea sitchensis]	543	gi|116788968|gb|ABK25067.1|unknown [Picea sitchensis]	ABK25067	5.3116e-14	93	862705	47	44
m107	gdsl esterase lipase	1280	gi|356571812|ref|XP_003554066.1|PREDICTED: GDSL esterase/lipase At3g26430-like [Glycine max]	XP_003554066	1.13637e-168	80	498049	359	288
m1090	macrophage migration inhibitory factor	656	gi|116785835|gb|ABK23881.1|unknown [Picea sitchensis] >gi|224284951|gb|ACN40205.1| unknown [Picea sitchensis]	ABK23881	1.39229e-38	96	149058	78	75
m110	manganese-dependent adp-ribose cdp-alcohol diphosphatase-like	403	gi|359491082|ref|XP_003634217.1|PREDICTED: manganese-dependent ADP-ribose/CDP-alcohol diphosphatase-like [Vitis vinifera] >gi|297733681|emb|CBI14928.3| unnamed protein product [Vitis vinifera]	XP_003634217	1.07112e-70	87	234187	132	115
m1103	callose synthase	598	gi|361069803|gb|AEW09213.1|hypothetical protein UMN_495_01 [Pinus radiata]	AEW09213	5.06093e-33	87	134806	80	70
m1139	caffeoyl- o-methyltransferase	1232	gi|30580387|sp|Q9ZTT5.1|CAMT_PINTARecName: Full=Caffeoyl-CoA O-methyltransferase; AltName: Full=Trans-caffeoyl-CoA 3-O-methyltransferase; Short=CCoAMT; Short=CCoAOMT >gi|4104459|gb|AAD02050.1| caffeoyl-CoA O-methyltransferase [Pinus taeda]	Q9ZTT5	0.0	100	518.85	259	259
m1157	vacuolar targeting receptor	680	gi|148909165|gb|ABR17683.1|unknown [Picea sitchensis]	ABR17683	2.76089e-19	76	804925	50	38
m116	dpp6 n-terminal domain-like protein	1170	gi|148907920|gb|ABR17080.1|unknown [Picea sitchensis]	ABR17080	0.0	96	630172	321	309
m1201	arabinogalactan-like protein	532	gi|607774|gb|AAA74420.1|arabinogalactan-like protein [Pinus taeda]	AAA74420	4.73949e-35	89	143.28	140	125
m1203	probable disease resistance protein at5g63020-like	1426	gi|148910814|gb|ABR18473.1|unknown [Picea sitchensis]	ABR18473	6.333e-95	59	322013	448	266
m1211	unknown [Picea sitchensis]	1036	gi|116780984|gb|ABK21912.1|unknown [Picea sitchensis] >gi|116781816|gb|ABK22251.1| unknown [Picea sitchensis]	ABK21912	1.71592e-06	74	693218	78	58
m1226	f-box kelch-repeat protein	1972	gi|302793324|ref|XP_002978427.1|hypothetical protein SELMODRAFT_443893 [Selaginella moellendorffii] >gi|300153776|gb|EFJ20413.1| hypothetical protein SELMODRAFT_443893 [Selaginella moellendorffii]	XP_002978427	0.0	81	617076	432	353
m1232	abc transporter family protein	648	gi|116788968|gb|ABK25067.1|unknown [Picea sitchensis]	ABK25067	1.84472e-38	97	154066	106	103
m1233	40s ribosomal protein s15	933	gi|116781676|gb|ABK22198.1|unknown [Picea sitchensis] >gi|224286742|gb|ACN41074.1| unknown [Picea sitchensis]	ABK22198	1.95219e-91	96	288115	151	145
m1238	patellin-4 isoform 1	2883	gi|148909935|gb|ABR18053.1|unknown [Picea sitchensis] >gi|148910183|gb|ABR18173.1| unknown [Picea sitchensis]	ABR18053	0.0	95	858981	592	564
m1275	ras-related protein rab7	689	gi|116783756|gb|ABK23074.1|unknown [Picea sitchensis] >gi|116792182|gb|ABK26263.1| unknown [Picea sitchensis] >gi|224284728|gb|ACN40095.1| unknown [Picea sitchensis] >gi|224286503|gb|ACN40958.1| unknown [Picea sitchensis]	ABK23074	3.63991e-112	99	339347	168	167
m128	uncharacterized protein loc100244079	786	gi|225442885|ref|XP_002263563.1|PREDICTED: uncharacterized protein LOC100244079 [Vitis vinifera]	XP_002263563	0.000389832	88	623882	34	30
m1308	methyltransferase pmt3	2117	gi|148906194|gb|ABR16253.1|unknown [Picea sitchensis]	ABR16253	0.0	83	862062	558	467
m1310	brassinosteroid-regulated protein bru1	685	gi|116783361|gb|ABK22910.1|unknown [Picea sitchensis]	ABK22910	5.51619e-29	84	129798	89	75
m1316	serine-threonine protein plant-	1696	gi|302798717|ref|XP_002981118.1|hypothetical protein SELMODRAFT_114038 [Selaginella moellendorffii] >gi|300151172|gb|EFJ17819.1| hypothetical protein SELMODRAFT_114038 [Selaginella moellendorffii]	XP_002981118	2.43547e-77	63	236884	326	207
m1322	heterogeneous nuclear ribonucleoprotein q	660	gi|116794236|gb|ABK27057.1|unknown [Picea sitchensis]	ABK27057	1.5302e-05	51	612326	95	49
m1326	protein	662	gi|361066639|gb|AEW07631.1|hypothetical protein 0_7454_01 [Pinus radiata]	AEW07631	4.0034e-74	99	236884	118	117
m1348	cytosolic delta subunit	1649	gi|255558769|ref|XP_002520408.1|chaperonin containing t-complex protein 1, delta subunit, tcpd, putative [Ricinus communis] >gi|223540393|gb|EEF41963.1| chaperonin containing t-complex protein 1, delta subunit, tcpd, putative [Ricinus communis]	XP_002520408	0.0	94	832402	512	482
m1357	protein	852	gi|302771688|ref|XP_002969262.1|hypothetical protein SELMODRAFT_170624 [Selaginella moellendorffii] >gi|300162738|gb|EFJ29350.1| hypothetical protein SELMODRAFT_170624 [Selaginella moellendorffii]	XP_002969262	1.202e-82	78	280411	224	175
m137	4-coumarate- ligase	669	gi|194245137|gb|ACF35279.1|4-coumarate-CoA ligase [Pinus radiata]	ACF35279	1.20664e-47	96	184496	116	112
m141	trans-cinnamate 4-hydroxylase 2	835	gi|4566493|gb|AAD23378.1|AF096998_1trans-cinnamate 4-hydroxylase [Pinus taeda]	AAD23378	4.15423e-85	100	283108	154	154
m1467	inorganic pyrophosphatase	729	gi|163914189|dbj|BAF95863.1|H+pyrophosphatase [Vitis hybrid cultivar]	BAF95863	3.38926e-48	95	176022	94	90
m1473	at3g23590-like protein	464	gi|361067691|gb|AEW08157.1|hypothetical protein 2_1528_01 [Pinus radiata]	AEW08157	4.19007e-105	100	316235	154	154
m1486	prefoldin subunit family protein	716	gi|225446402|ref|XP_002274667.1|PREDICTED: uncharacterized protein LOC100254110 [Vitis vinifera]	XP_002274667	2.19557e-51	76	189889	188	144
m154	caffeoyl- o-methyltransferase	1232	gi|30580387|sp|Q9ZTT5.1|CAMT_PINTARecName: Full=Caffeoyl-CoA O-methyltransferase; AltName: Full=Trans-caffeoyl-CoA 3-O-methyltransferase; Short=CCoAMT; Short=CCoAOMT >gi|4104459|gb|AAD02050.1| caffeoyl-CoA O-methyltransferase [Pinus taeda]	Q9ZTT5	0.0	100	518.85	259	259
m1541	endoglucanase 17	1950	gi|3025470|gb|AAC12685.1|endo-beta-1,4-glucanase [Pinus radiata]	AAC12685	0.0	99	1007.67	505	500
m1542	water-stress inducible protein 1	734	gi|1297089|gb|AAB02692.1|LP3-1 [Pinus taeda]	AAB02692	9.54523e-26	98	117472	101	99
m1543	water-stress inducible protein 3	796	gi|302374945|gb|ADL29575.1|water-stress inducible protein 3 [Pinus pinaster] >gi|302374947|gb|ADL29576.1| water-stress inducible protein 3 [Pinus pinaster] >gi|302374951|gb|ADL29578.1| water-stress inducible protein 3 [Pinus pinaster] >gi|302374953|gb|ADL29579.1| water-stress inducible protein 3 [Pinus pinaster] >gi|302374955|gb|ADL29580.1| water-stress inducible protein 3 [Pinus pinaster] >gi|30…	ADL29575	7.25349e-34	100	137887	85	85
m1553	r2r3-myb transcription factor myb2	960	gi|145839477|gb|ABD60295.2|R2R3-MYB transcription factor MYB2 [Picea glauca]	ABD60295	1.26823e-16	100	989821	45	45
m1561	endoglucanase 17	1950	gi|3025470|gb|AAC12685.1|endo-beta-1,4-glucanase [Pinus radiata]	AAC12685	0.0	99	1007.67	505	500
m157	cellulose synthase	615	gi|166797668|gb|ABY89417.1|CesA3 [Pinus taeda] >gi|166797670|gb|ABY89418.1| CesA3 [Pinus taeda] >gi|166797672|gb|ABY89419.1| CesA3 [Pinus taeda] >gi|166797674|gb|ABY89420.1| CesA3 [Pinus taeda] >gi|166797676|gb|ABY89421.1| CesA3 [Pinus taeda] >gi|166797678|gb|ABY89422.1| CesA3 [Pinus taeda] >gi|166797680|gb|ABY89423.1| CesA3 [Pinus taeda] >gi|166797682|gb|ABY89424.1| CesA3 [Pinus taeda] >gi|16679…	ABY89417	1.47746e-68	100	224172	103	103
m164	t-complex protein 1 subunit epsilon	699	gi|361068651|gb|AEW08637.1|hypothetical protein CL1004Contig1_08 [Pinus radiata] >gi|361068653|gb|AEW08638.1| hypothetical protein CL1004Contig1_08 [Pinus lambertiana]	AEW08637	2.84417e-11	100	777962	35	35
m191	ru large subunit-binding protein subunit chloroplastic-like	351	gi|148909901|gb|ABR18037.1|unknown [Picea sitchensis]	ABR18037	1.02748e-36	100	151754	83	83
m192	protein	718	gi|2507619|gb|AAB80805.1|PrLTP1 [Pinus radiata]	AAB80805	4.65605e-74	94	240.35	128	121
m194	probable carboxylesterase 17	718	gi|5487873|gb|AAD04946.2|PrMC3 [Pinus radiata]	AAD04946	2.2852e-131	97	390193	193	189
m23	myosin-h heavy chain-like	688	gi|296089300|emb|CBI39072.3|unnamed protein product [Vitis vinifera]	CBI39072	6.34422e-06	82	673958	45	37
m236	proteasome subunit beta type	1050	gi|17380183|sp|O65084.1|PSB3_PICMARecName: Full=Proteasome subunit beta type-3; AltName: Full=20S proteasome alpha subunit C; AltName: Full=20S proteasome subunit beta-3 >gi|2982322|gb|AAC32146.1| probable proteasome subunit [Picea mariana] >gi|116784298|gb|ABK23292.1| unknown [Picea sitchensis]	O65084	1.26939e-102	99	320087	158	157
m244	adp-ribosylation factor	1643	gi|148908804|gb|ABR17508.1|unknown [Picea sitchensis] >gi|148909097|gb|ABR17650.1| unknown [Picea sitchensis] >gi|148910658|gb|ABR18399.1| unknown [Picea sitchensis] >gi|224284034|gb|ACN39755.1| unknown [Picea sitchensis] >gi|224284297|gb|ACN39884.1| unknown [Picea sitchensis] >gi|224285351|gb|ACN40399.1| unknown [Picea sitchensis]	ABR17508	1.40252e-118	100	367081	181	181
m264	peroxidase	949	gi|116781819|gb|ABK22252.1|unknown [Picea sitchensis] >gi|224285780|gb|ACN40605.1| unknown [Picea sitchensis]	ABK22252	2.91087e-147	97	429098	218	212
m27	protein	547	gi|148909592|gb|ABR17888.1|unknown [Picea sitchensis]	ABR17888	1.01767e-41	87	159073	97	85
m278	peptidyl-prolyl isomerase pasticcino1	647	gi|116780845|gb|ABK21843.1|unknown [Picea sitchensis]	ABK21843	4.30364e-16	90	897373	62	56
m289	calcium-dependent protein	756	gi|218197344|gb|EEC79771.1|hypothetical protein OsI_21169 [Oryza sativa Indica Group]	EEC79771	1.1775e-146	92	432565	251	231
m295	aquaporin	467	gi|116786560|gb|ABK24156.1|unknown [Picea sitchensis]	ABK24156	0.00935919	100	573806	34	34
m306	metallothionein-like protein class ii	1660	gi|116779395|gb|ABK21265.1|unknown [Picea sitchensis] >gi|116779520|gb|ABK21320.1| unknown [Picea sitchensis] >gi|116779976|gb|ABK21501.1| unknown [Picea sitchensis] >gi|116780886|gb|ABK21863.1| unknown [Picea sitchensis] >gi|116782131|gb|ABK22381.1| unknown [Picea sitchensis] >gi|116785779|gb|ABK23855.1| unknown [Picea sitchensis] >gi|116788649|gb|ABK24953.1| unknown [Picea sitchensis] >gi|11678…	ABK21265	4.31585e-08	86	724034	59	51
m307	ef-hand calcium binding	1033	gi|148908351|gb|ABR17289.1|unknown [Picea sitchensis]	ABR17289	5.51457e-107	99	332798	171	170
m308	ef-hand calcium binding	1033	gi|148908351|gb|ABR17289.1|unknown [Picea sitchensis]	ABR17289	5.51443e-107	99	332798	171	170
m316	uncharacterized protein loc100261261	966	gi|148907922|gb|ABR17081.1|unknown [Picea sitchensis]	ABR17081	7.59263e-66	91	222631	127	116
m318	elicitor-responsive protein 3	248	gi|224286099|gb|ACN40760.1|unknown [Picea sitchensis]	ACN40760	2.17824e-11	100	75485	36	36
m329	aquaporin	877	gi|224285208|gb|ACN40330.1|unknown [Picea sitchensis]	ACN40330	2.09305e-50	97	187578	92	90
m346	ribosomal protein s27	707	gi|116778778|gb|ABK20991.1|unknown [Picea sitchensis] >gi|116779295|gb|ABK21223.1| unknown [Picea sitchensis] >gi|148909312|gb|ABR17755.1| unknown [Picea sitchensis]	ABK20991	4.7597e-29	100	112079	51	51
m356	protein	706	gi|116779490|gb|ABK21306.1|unknown [Picea sitchensis] >gi|116781978|gb|ABK22324.1| unknown [Picea sitchensis] >gi|116784750|gb|ABK23458.1| unknown [Picea sitchensis] >gi|148905934|gb|ABR16128.1| unknown [Picea sitchensis] >gi|224284438|gb|ACN39953.1| unknown [Picea sitchensis]	ABK21306	2.48943e-55	89	192586	123	110
m373	rare cold inducible protein	693	gi|197309258|gb|ACH60980.1|rare cold inducible protein [Pseudotsuga menziesii] >gi|197309264|gb|ACH60983.1| rare cold inducible protein [Pseudotsuga menziesii] >gi|197309280|gb|ACH60991.1| rare cold inducible protein [Pseudotsuga menziesii] >gi|197309288|gb|ACH60995.1| rare cold inducible protein [Pseudotsuga menziesii]	ACH60980	2.06138e-13	95	831889	60	57
m381	26s proteasome non-atpase regulatory subunit 6	1530	gi|116785657|gb|ABK23809.1|unknown [Picea sitchensis]	ABK23809	0.0	98	717227	386	379
m387	40s ribosomal protein s12	981	gi|224285687|gb|ACN40559.1|unknown [Picea sitchensis] >gi|224286397|gb|ACN40906.1| unknown [Picea sitchensis]	ACN40559	1.02735e-80	99	261151	130	129
m388	40s ribosomal protein s12	981	gi|224285687|gb|ACN40559.1|unknown [Picea sitchensis] >gi|224286397|gb|ACN40906.1| unknown [Picea sitchensis]	ACN40559	1.02735e-80	99	261151	130	129
m390	alcohol dehydrogenase	1813	gi|116789001|gb|ABK25078.1|unknown [Picea sitchensis] >gi|224286013|gb|ACN40718.1| unknown [Picea sitchensis]	ABK25078	0.0	97	863988	453	443
m391	alcohol dehydrogenase	1813	gi|116789001|gb|ABK25078.1|unknown [Picea sitchensis] >gi|224286013|gb|ACN40718.1| unknown [Picea sitchensis]	ABK25078	0.0	97	863988	453	443
m393	proteasome subunit alpha type 3	666	gi|116782788|gb|ABK22658.1|unknown [Picea sitchensis]	ABK22658	8.42861e-16	100	943597	45	45
m413	unknown [Picea sitchensis]	536	gi|116782188|gb|ABK22401.1|unknown [Picea sitchensis]	ABK22401	0.00427175	82	550694	58	48
m418	nadh:cytochrome b5 reductase	1093	gi|116784035|gb|ABK23189.1|unknown [Picea sitchensis] >gi|224284061|gb|ACN39768.1| unknown [Picea sitchensis] >gi|224284285|gb|ACN39878.1| unknown [Picea sitchensis]	ABK23189	3.02862e-132	100	299671	164	164
m426	water deficit inducible lp3-like protein	1023	gi|116782234|gb|ABK22423.1|unknown [Picea sitchensis]	ABK22423	3.1769e-62	93	212616	133	124
m444	elongation factor 1-	692	gi|116780914|gb|ABK21877.1|unknown [Picea sitchensis] >gi|116783877|gb|ABK23123.1| unknown [Picea sitchensis] >gi|116784000|gb|ABK23176.1| unknown [Picea sitchensis] >gi|148910430|gb|ABR18291.1| unknown [Picea sitchensis] >gi|224285905|gb|ACN40666.1| unknown [Picea sitchensis]	ABK21877	1.38067e-79	95	257684	208	198
m549	40s ribosomal protein s28	1018	gi|168006885|ref|XP_001756139.1|predicted protein [Physcomitrella patens subsp. patens] >gi|168015215|ref|XP_001760146.1| predicted protein [Physcomitrella patens subsp. patens] >gi|168056897|ref|XP_001780454.1| predicted protein [Physcomitrella patens subsp. patens] >gi|162668130|gb|EDQ54744.1| predicted protein [Physcomitrella patens subsp. patens] >gi|162688526|gb|EDQ74902.1| predicted protein…	XP_001756139	3.56682e-14	96	874261	50	48
m555	40s ribosomal protein s4	909	gi|116781974|gb|ABK22322.1|unknown [Picea sitchensis] >gi|116782831|gb|ABK22679.1| unknown [Picea sitchensis] >gi|224284198|gb|ACN39835.1| unknown [Picea sitchensis] >gi|224285571|gb|ACN40504.1| unknown [Picea sitchensis] >gi|224286248|gb|ACN40833.1| unknown [Picea sitchensis]	ABK22322	2.37277e-107	99	332413	178	177
m560	elicitor-inducible protein eig-j7	609	gi|116786512|gb|ABK24136.1|unknown [Picea sitchensis]	ABK24136	1.88518e-54	96	190.66	89	86
m590	isoflavone reductase homolog	1433	gi|7542583|gb|AAF63508.1|AF242504_1pinoresinol-lariciresinol reductase [Thuja plicata]	AAF63508	1.02844e-122	78	380178	311	245
m594	vacuolar proton-inorganic pyrophosphatase	1058	gi|297598707|ref|NP_001046107.2|Os02g0184200 [Oryza sativa Japonica Group] >gi|255670659|dbj|BAF08021.2| Os02g0184200 [Oryza sativa Japonica Group]	NP_001046107	5.59805e-161	96	474167	260	250
m60	atp binding	579	gi|361066403|gb|AEW07513.1|hypothetical protein 0_3415_01 [Pinus lambertiana]	AEW07513	1.18826e-72	100	235728	117	117
m603	1-deoxy-d-xylulose 5-phosphate reductoisomerase	1849	gi|215478270|gb|ACJ67022.1|1-deoxy-D-xylulose 5-phosphate reductoisomerase [Pinus taeda]	ACJ67022	0.0	99	932554	479	478
m607	sucrose synthase-like protein	890	gi|294464086|gb|ADE77562.1|unknown [Picea sitchensis]	ADE77562	7.00399e-111	93	340887	179	168
m637	14-3-3-like protein	1235	gi|116786880|gb|ABK24279.1|unknown [Picea sitchensis] >gi|116792745|gb|ABK26478.1| unknown [Picea sitchensis]	ABK24279	0.0	100	511531	258	258
m638	60s ribosomal protein l4-1	1506	gi|148905730|gb|ABR16029.1|unknown [Picea sitchensis]	ABR16029	0.0	98	613224	370	366
m640	rossmann-fold nad -binding domain-containing protein	1529	gi|116788116|gb|ABK24762.1|unknown [Picea sitchensis]	ABK24762	0.0	96	608601	320	310
m641	embryo-abundant protein	880	gi|76782080|gb|ABA54812.1|embryo-abundant protein [Picea abies]	ABA54812	1.11442e-20	60	105145	110	67
m647	atp-binding cassette transporter	1135	gi|116787637|gb|ABK24586.1|unknown [Picea sitchensis]	ABK24586	5.63212e-79	94	273863	188	177
m65	f-box family protein	1621	gi|294462552|gb|ADE76822.1|unknown [Picea sitchensis]	ADE76822	2.05924e-23	42	124.79	438	185
m653	heterogeneous nuclear ribonucleoprotein	871	gi|116787988|gb|ABK24718.1|unknown [Picea sitchensis] >gi|148910800|gb|ABR18466.1| unknown [Picea sitchensis]	ABK24718	7.81149e-74	96	252677	132	128
m654	heterogeneous nuclear ribonucleoprotein	871	gi|116787988|gb|ABK24718.1|unknown [Picea sitchensis] >gi|148910800|gb|ABR18466.1| unknown [Picea sitchensis]	ABK24718	7.81169e-74	96	252677	132	128
m655	uncharacterized protein	1091	gi|255570903|ref|XP_002526403.1|conserved hypothetical protein [Ricinus communis] >gi|223534265|gb|EEF35979.1| conserved hypothetical protein [Ricinus communis]	XP_002526403	1.6153e-88	74	285804	228	170
m659	ubiquitin extension protein	981	gi|148906026|gb|ABR16172.1|unknown [Picea sitchensis] >gi|148906692|gb|ABR16495.1| unknown [Picea sitchensis] >gi|148906953|gb|ABR16621.1| unknown [Picea sitchensis]	ABR16172	4.7033e-79	100	254988	152	152
m66	endoribonuclease dicer homolog 1-like	1167	gi|62320294|dbj|BAD94606.1|CAF protein [Arabidopsis thaliana]	BAD94606	2.77444e-126	83	399053	272	228
m660	ubiquitin extension protein	981	gi|148906026|gb|ABR16172.1|unknown [Picea sitchensis] >gi|148906692|gb|ABR16495.1| unknown [Picea sitchensis] >gi|148906953|gb|ABR16621.1| unknown [Picea sitchensis]	ABR16172	4.7033e-79	100	254988	152	152
m662	at3g52930-like protein	618	gi|116780982|gb|ABK21911.1|unknown [Picea sitchensis] >gi|224285083|gb|ACN40269.1| unknown [Picea sitchensis]	ABK21911	8.19156e-66	70	226098	179	126
m663	fructose-bisphosphate aldolase	918	gi|116780982|gb|ABK21911.1|unknown [Picea sitchensis] >gi|224285083|gb|ACN40269.1| unknown [Picea sitchensis]	ABK21911	9.81348e-98	92	311612	170	158
m671	60s ribosomal protein l21	400	gi|224286690|gb|ACN41048.1|unknown [Picea sitchensis]	ACN41048	1.69086e-11	97	781814	37	36
m672	calnexin-like protein	1018	gi|224286627|gb|ACN41018.1|unknown [Picea sitchensis]	ACN41018	1.20125e-167	94	497664	293	277
m680	40s ribosomal protein	1037	gi|116780962|gb|ABK21901.1|unknown [Picea sitchensis] >gi|224284852|gb|ACN40156.1| unknown [Picea sitchensis]	ABK21901	8.45401e-122	100	368237	186	186
m682	ras-related protein rab7	689	gi|116783756|gb|ABK23074.1|unknown [Picea sitchensis] >gi|116792182|gb|ABK26263.1| unknown [Picea sitchensis] >gi|224284728|gb|ACN40095.1| unknown [Picea sitchensis] >gi|224286503|gb|ACN40958.1| unknown [Picea sitchensis]	ABK23074	3.63991e-112	99	339347	168	167
m685	chloroplast light harvesting chlorophyll a b binding protein	753	gi|209868191|gb|ACI90635.1|chloroplast light harvesting chlorophyll a/b binding protein [Pinus yunnanensis]	ACI90635	6.56524e-51	99	186422	102	101
m686	chlorophyll a b-binding protein	832	gi|104763696|gb|ABF74606.1|chloroplast chlorophyll a/b-binding protein [Agave tequilana]	ABF74606	1.23432e-87	100	278485	136	136
m70	short chain	1075	gi|294462468|gb|ADE76781.1|unknown [Picea sitchensis]	ADE76781	1.1771e-173	97	501.13	277	269
m702	ring-h2 finger protein atl3i	667	gi|62642313|gb|AAX92714.1|zinc finger family protein [Picea abies]	AAX92714	1.23147e-43	91	163.31	114	104
m712	dehydrin 9 protein	830	gi|219562763|gb|ACL27841.1|dehydrin 9 [Pinus banksiana]	ACL27841	1.17892e-71	97	238.81	175	171
m716	dehydrin 2	1155	gi|169249332|gb|ACA51879.1|dehydrin 2 [Pinus elliottii]	ACA51879	1.97566e-43	100	167933	92	92
m727	membrane-anchored endo- -beta-glucanase	2855	gi|148887791|gb|ABR15471.1|endoglucanase [Pinus taeda]	ABR15471	0.0	100	1192.56	603	603
m728	membrane-anchored endo- -beta-glucanase	2855	gi|148887791|gb|ABR15471.1|endoglucanase [Pinus taeda]	ABR15471	0.0	100	1192.56	603	603
m729	membrane-anchored endo- -beta-glucanase	2855	gi|148887791|gb|ABR15471.1|endoglucanase [Pinus taeda]	ABR15471	0.0	100	1192.56	603	603
m732	membrane-anchored endo- -beta-glucanase	2855	gi|148887791|gb|ABR15471.1|endoglucanase [Pinus taeda]	ABR15471	0.0	100	1192.56	603	603
m733	membrane-anchored endo- -beta-glucanase	2855	gi|148887791|gb|ABR15471.1|endoglucanase [Pinus taeda]	ABR15471	0.0	100	1192.56	603	603
m734	membrane-anchored endo- -beta-glucanase	2855	gi|148887791|gb|ABR15471.1|endoglucanase [Pinus taeda]	ABR15471	0.0	100	1192.56	603	603
m738	pollen-specific protein	1257	gi|116785301|gb|ABK23670.1|unknown [Picea sitchensis] >gi|116791757|gb|ABK26097.1| unknown [Picea sitchensis]	ABK23670	8.46848e-129	96	388652	193	187
m746	myb-related transcription factor	712	gi|168828705|gb|ACA33839.1|R2R3-Myb1 transcription factor [Pinus pinaster]	ACA33839	1.07299e-43	93	123.25	63	59
m747	r2r3-myb1 transcription factor	1152	gi|34147926|gb|AAQ62541.1|R2R3-MYB transcription factor [Pinus taeda]	AAQ62541	5.30511e-79	100	266159	156	156
m750	myb-like protein	974	gi|89058600|gb|ABD60279.1|R2R3-MYB transcription factor MYB14 [Pinus taeda]	ABD60279	4.2577e-168	99	483411	233	232
m751	myb-related transcription factor	712	gi|168828705|gb|ACA33839.1|R2R3-Myb1 transcription factor [Pinus pinaster]	ACA33839	1.07299e-43	93	123.25	63	59
m752	myb-related transcription factor	712	gi|168828705|gb|ACA33839.1|R2R3-Myb1 transcription factor [Pinus pinaster]	ACA33839	1.07299e-43	93	123.25	63	59
m753	r2r3-myb transcription factor myb2	758	gi|89058608|gb|ABD60283.1|R2R3-MYB transcription factor MYB2 [Pinus taeda]	ABD60283	1.08897e-145	99	434491	206	204
m755	r2r3-myb transcription factor myb2	758	gi|89058608|gb|ABD60283.1|R2R3-MYB transcription factor MYB2 [Pinus taeda]	ABD60283	1.08897e-145	99	434491	206	204
m756	r2r3-myb transcription factor myb2	758	gi|89058608|gb|ABD60283.1|R2R3-MYB transcription factor MYB2 [Pinus taeda]	ABD60283	1.08897e-145	99	434491	206	204
m760	r2r3-myb transcription factor myb8	1671	gi|89058602|gb|ABD60280.1|R2R3-MYB transcription factor MYB8 [Pinus taeda]	ABD60280	0.0	98	892878	525	519
m768	pectate lyase	663	gi|148909334|gb|ABR17766.1|unknown [Picea sitchensis]	ABR17766	1.70643e-65	91	228024	119	109
m770	vps51 vps67 family (components of vesicular transport) protein	1588	gi|359496484|ref|XP_002265872.2|PREDICTED: conserved oligomeric Golgi complex subunit 1-like [Vitis vinifera]	XP_002265872	1.69874e-130	74	426017	369	275
m771	vps51 vps67 family (components of vesicular transport) protein	1588	gi|359496484|ref|XP_002265872.2|PREDICTED: conserved oligomeric Golgi complex subunit 1-like [Vitis vinifera]	XP_002265872	1.69874e-130	74	426017	369	275
m783	beta chain	675	gi|144228174|gb|ABO93610.1|beta-tubulin [Sporobolus airoides]	ABO93610	5.22322e-101	99	309686	167	166
m787	probable flavin-containing monooxygenase 1-like	989	gi|356530607|ref|XP_003533872.1|PREDICTED: probable flavin-containing monooxygenase 1-like [Glycine max]	XP_003533872	1.11427e-66	62	238039	239	150
m798	serine carboxypeptidase-like 31-like	884	gi|356521319|ref|XP_003529304.1|PREDICTED: serine carboxypeptidase-like 31-like [Glycine max]	XP_003529304	6.28707e-82	72	275018	219	158
m8	beta chain	1617	gi|224104341|ref|XP_002313404.1|tubulin, beta chain [Populus trichocarpa] >gi|222849812|gb|EEE87359.1| tubulin, beta chain [Populus trichocarpa]	XP_002313404	0.0	98	829321	430	424
m80	heat shock factor rhsf2	734	gi|123684|sp|P22335.1|HSF24_SOLPERecName: Full=Heat shock factor protein HSF24; AltName: Full=Heat shock transcription factor 24; Short=HSTF 24; AltName: Full=Heat stress transcription factor >gi|19488|emb|CAA39034.1| heat stress transcription factor [Solanum peruvianum]	P22335	1.11087e-23	57	117087	178	102
m807	myb-related protein	1776	gi|147744712|gb|ABQ51222.1|R2R3-MYB transcription factor MYB6 [Picea glauca]	ABQ51222	0.0	94	590497	352	333
m814	gaga-binding transcriptional activator	1309	gi|294461080|gb|ADE76107.1|unknown [Picea sitchensis]	ADE76107	2.3427e-130	89	257299	163	146
m815	gaga-binding transcriptional activator	1309	gi|294461080|gb|ADE76107.1|unknown [Picea sitchensis]	ADE76107	2.34263e-129	89	257299	163	146
m816	receptor-like protein kinase hsl1-like	1886	gi|104642235|gb|ABF73316.1|clavata-like receptor [Picea glauca]	ABF73316	0.0	96	449129	234	225
m817	receptor-like protein kinase hsl1-like	1886	gi|104642235|gb|ABF73316.1|clavata-like receptor [Picea glauca]	ABF73316	0.0	96	449129	234	225
m818	seryl-trna synthetase	907	gi|148907095|gb|ABR16691.1|unknown [Picea sitchensis]	ABR16691	2.42133e-160	95	477248	274	263
m831	atp binding	1720	gi|116794298|gb|ABK27085.1|unknown [Picea sitchensis]	ABK27085	0.0	91	580096	340	312
m846	laccase 12	691	gi|13661197|gb|AAK37824.1|AF132120_1laccase [Pinus taeda]	AAK37824	5.71421e-104	89	331643	229	204
m859	thylakoid lumenal protein	927	gi|116785879|gb|ABK23895.1|unknown [Picea sitchensis] >gi|116792150|gb|ABK26251.1| unknown [Picea sitchensis]	ABK23895	9.86853e-145	86	426402	261	225
m871	subtilisin-like serine protease	2117	gi|224142711|ref|XP_002324698.1|predicted protein [Populus trichocarpa] >gi|222866132|gb|EEF03263.1| predicted protein [Populus trichocarpa]	XP_002324698	0.0	78	682945	515	402
m872	subtilisin-like serine protease	2117	gi|224142711|ref|XP_002324698.1|predicted protein [Populus trichocarpa] >gi|222866132|gb|EEF03263.1| predicted protein [Populus trichocarpa]	XP_002324698	0.0	78	682945	515	402
m874	rho gdp-dissociation inhibitor family protein	582	gi|148907385|gb|ABR16826.1|unknown [Picea sitchensis]	ABR16826	3.4168e-16	90	920485	50	45
m878	phosphatidylserine decarboxylase	1007	gi|116788855|gb|ABK25027.1|unknown [Picea sitchensis]	ABK25027	3.44727e-87	97	289271	163	159
m891	phospholipase d alpha	693	gi|52851192|emb|CAH58644.1|phospholipase D [Plantago major]	CAH58644	1.42214e-62	69	215312	191	133
m91	auxin influx carrier protein	1919	gi|116787691|gb|ABK24607.1|unknown [Picea sitchensis]	ABK24607	0.0	91	722235	405	370
m93	salicylate o-methyltransferase	1424	gi|148908215|gb|ABR17222.1|unknown [Picea sitchensis]	ABR17222	1.08695e-100	78	325479	255	199
m941	endo- -beta-xylanase a-like	1532	gi|60656567|gb|AAX33301.1|putative endo-1,4-beta-xylanase [Populus tremula x Populus tremuloides]	AAX33301	0.0	81	584719	409	335
m942	dnaj homolog subfamily c member 2-like	2623	gi|356543413|ref|XP_003540155.1|PREDICTED: dnaJ homolog subfamily C member 2-like [Glycine max]	XP_003540155	4.97876e-141	86	452595	294	253
m95	salicylate o-methyltransferase	1424	gi|148908215|gb|ABR17222.1|unknown [Picea sitchensis]	ABR17222	1.08695e-100	78	325479	255	199
m952	vacuolar-sorting receptor 4	761	gi|6653740|gb|AAF22842.1|AF209910_1vacuolar sorting receptor protein [Prunus dulcis]	AAF22842	4.09044e-54	79	191.43	121	96
m955	at3g23590	646	gi|361067691|gb|AEW08157.1|hypothetical protein 2_1528_01 [Pinus radiata]	AEW08157	1.19975e-104	100	317775	155	155
m959	indole-3-acetic acid inducible 26	1619	gi|167859791|gb|ACA04849.1|auxin-responsive protein IAA7 [Picea abies]	ACA04849	2.4699e-109	88	343584	230	203
m962	protein	1619	gi|225449066|ref|XP_002275108.1|PREDICTED: patatin group A-3-like [Vitis vinifera]	XP_002275108	3.81836e-95	73	221476	202	149
m963	protein	1619	gi|225449066|ref|XP_002275108.1|PREDICTED: patatin group A-3-like [Vitis vinifera]	XP_002275108	3.81836e-95	73	221476	202	149
m965	thylakoid lumenal 19 kda protein	1252	gi|116781528|gb|ABK22139.1|unknown [Picea sitchensis]	ABK22139	7.12545e-119	89	365925	260	232
m969	ribosomal protein l3	545	gi|116791630|gb|ABK26048.1|unknown [Picea sitchensis] >gi|224285374|gb|ACN40410.1| unknown [Picea sitchensis]	ABK26048	5.52789e-66	81	226483	147	120
m973	1-aminocyclopropane-1-carboxylate synthase	1518	gi|115292678|gb|ABI93271.1|1-aminocyclopropane-1-carboxylate synthase [Pinus taeda]	ABI93271	0.0	98	831632	481	474
m974	1-aminocyclopropane-1-carboxylate synthase	1518	gi|115292678|gb|ABI93271.1|1-aminocyclopropane-1-carboxylate synthase [Pinus taeda]	ABI93271	0.0	98	831632	481	474
m986	cysteine proteinase rd21a-like	4377	gi|116787404|gb|ABK24495.1|unknown [Picea sitchensis] >gi|224286306|gb|ACN40861.1| unknown [Picea sitchensis]	ABK24495	0.0	97	825083	447	437
m991	feronia receptor-like kinase	3159	gi|357112356|ref|XP_003557975.1|PREDICTED: receptor-like protein kinase FERONIA-like isoform 1 [Brachypodium distachyon] >gi|357112358|ref|XP_003557976.1| PREDICTED: receptor-like protein kinase FERONIA-like isoform 2 [Brachypodium distachyon] >gi|357112360|ref|XP_003557977.1| PREDICTED: receptor-like protein kinase FERONIA-like isoform 3 [Brachypodium distachyon]	XP_003557975	0.0	74	612068	523	392
m993	clathrin interactor epsin 2-like	1843	gi|199601719|dbj|BAG70978.1|epsin N-terminal homology (ENTH) domain-containing protein [Musa balbisiana]	BAG70978	1.08133e-10	43	893521	314	136
